# Supplementary material for: First Detection of Paralytic Shellfish Toxins from Alexandrium pacificum above the Regulatory Limit in Blue Mussels (Mytilus galloprovincialis) in New South Wales, Australia
Source: Microorganisms. 2020 Jun 16;8(6):905. doi: 10.3390/microorganisms8060905 (PMC7356031; doi:10.3390/microorganisms8060905)
Supplement: Supplementary file 1 [file microorganisms-08-00905-s001.zip]

Archive with 4 entries (4 files):
- Fig. S1.pdf
- Table S1-2.pdf
- Table S3.xlsx
- Table S4.pdf
