# Supplementary material for: First Detection of Paralytic Shellfish Toxins from Alexandrium pacificum above the Regulatory Limit in Blue Mussels (Mytilus galloprovincialis) in New South Wales, Australia
Source: Microorganisms. 2020 Jun 16;8(6):905. doi: 10.3390/microorganisms8060905 (PMC7356031; doi:10.3390/microorganisms8060905)
Supplement: Supplementary file 1 [file microorganisms-08-00905-s001.zip › Table S3.xlsx]

## Sheet: OTU_table
Table S3 Amplicon sequencing abundance data from samples collected on 24 November 2016
id	Phylum	Genus	S1	S2	S3	S4	S5	S6
09dcd416a785aed8f55273922a157cde	Dinoflagellata	Alexandrium	7052	11872	199654	154796	15463	37175
3c0426ff00a13898dcb5a4dd538345f8	Dinoflagellata	Alexandrium	5167	7454	153147	131094	12534	27211
74d66cdac8ad8046675d93cc81f90d03	Dinoflagellata	Alexandrium	6308	7754	129951	123423	19003	31784
a04b87608e2861e56068b2ec01bf7050	Dinoflagellata	Alexandrium	1371	1920	120483	153868	12781	27046
902cfc0375eb227155a6d1d5b59f92ae	Dinoflagellata	Alexandrium	5170	6803	156936	106578	9339	24748
bf8bb165e5e3f76cfbc0a90fc35439dd	Dinoflagellata	Alexandrium	6107	9653	110473	70441	13946	36119
1c22f8f84b75a9dc09e2baf2749139e6	Dinoflagellata	Alexandrium	4914	6067	71284	74693	23974	37510
2759e0ba8b73e16ffb54356571ae269d	Dinoflagellata	Alexandrium	952	1156	43977	76320	18591	26242
1d163eef9e96e3522fcc02a4f8b7a158	Dinoflagellata	Alexandrium	4265	5174	63124	52262	13954	25425
3354cb01df148dbe6972028c4050da44	Ciliophora	Favella	12399	861	97	81	0	50
b7f2e1f0f14a023912d3e995168a2a19	Metazoa	NA	8969	950	1183	1656	111	0
3565b6fe34510699c287a3f457a3f334	Ciliophora	Favella	11502	776	130	149	0	39
7333fdce061aab428ca5017793cb7088	Metazoa	NA	7812	802	1235	2383	116	0
05b4d943f698c1bb68edada2abead4f0	Ciliophora	Favella	9159	565	71	72	19	37
f45336eba9f271d8bb615846667e4c19	Metazoa	Sympagohydra	0	0	2974	0	16	1549
dd5f3751dd9f1c9c8ba2fdf445b7a650	Dinoflagellata	Alexandrium	73	103	2342	1465	144	346
302af4f91082fb3f8ac6bc0397515bea	Metazoa	Sympagohydra	0	0	3306	0	16	1132
c727d6e724fd1d1e8e59db2e65418ef0	Dinoflagellata	Alexandrium	71	99	1963	1522	154	347
4d443b2765bc6574566c552b8db1466a	NA	NA	1274	1529	0	0	0	0
1d36229189022f562a1cbb35926cac3f	Dinoflagellata	Alexandrium	31	66	1266	879	95	219
6d8297d44aefab37719d5a54dcd73dc7	Dinoflagellata	Alexandrium	41	70	1210	907	73	250
9d75c182429d8a1f64c5e68e15e3e19a	NA	NA	1554	258	233	286	31	167
99d9d4958279b9f1a31d91ed652b6037	Dinoflagellata	Alexandrium	55	90	988	756	216	424
4b1373f4bf4d4938323e8d40d5461729	NA	NA	1494	275	227	326	8	162
76f2c132f2a4b1535878a8197ce81aa6	Ochrophyta	Chaetoceros	70	1653	55	271	76	262
1736f8d4eb7fb96994a0b2339eb78184	Ochrophyta	Chaetoceros	54	1372	55	368	45	178
49e2adb57b4c6e112c3366191982ebd9	Dinoflagellata	Alexandrium	0	52	1026	744	50	176
dd6b416321b2202eabe1dc5e6687a9ec	Dinoflagellata	Protoperidinium	64	138	910	405	60	241
051abe3c76e3e4ca01c2e2b2a6f965d1	Metazoa	Calocalanus	0	1399	0	0	0	0
2a3939eeaaa7dd5409c6233534d9a4a6	Cercozoa	Novel-clade-2_X	0	1008	0	123	0	147
99a14f4a8a1650ac5fa3abb6653772b1	Dinoflagellata	Alexandrium	37	35	375	446	134	228
7558578df2d766070859bde200887bda	Metazoa	NA	0	0	1120	0	0	0
86c7c1c80ebf8f8add0c2a0840d73a76	Dinoflagellata	Protoperidinium	1046	0	0	40	0	33
2b20600c419d2aba8eeba6918904fdb1	Dinoflagellata	NA	0	25	440	282	39	320
a459f13d10be82a89ae2e5e925c354cf	Dinoflagellata	Alexandrium	14	12	414	386	36	74
1aa91d083f50b7e8fd6ae5d033cd3810	Cryptophyta	NA	34	284	0	416	0	160
f6c156dfb4b75e319e1a845271b02370	Cercozoa	Protaspa-lineage_X	160	0	0	0	630	0
82b65b0135a7f347b39e4732fe5500c0	NA	NA	759	0	0	0	0	0
43ae3d16f457a0a6f53a66a8876b8e18	Haptophyta	Prymnesiaceae_X	34	361	71	115	0	126
e8a9fb3ad43d6a99af2c03dbad835c9b	Dinoflagellata	Alexandrium	0	0	393	297	0	0
483329c5b39abb436a71fc5bcdb66efc	Stramenopiles_X	MAST-7A_X	34	377	0	90	0	182
520db09e704b31405a3eb5fc8d4c3b9c	NA	NA	570	0	0	0	0	0
5541a34bc769d51f613577b295df885f	Ochrophyta	Delphineis	128	65	42	22	245	60
63c23ca11920630adcbdf658e547f363	Dinoflagellata	Archaeperidinium	63	42	77	49	276	41
5e2cdb8666f1059b5c6ac620f46c2c8e	Cercozoa	Minorisa	92	203	0	94	0	142
f6f54b349532784c2dd7965f4e961bbd	Dinoflagellata	Alexandrium	13	12	174	163	49	102
d2db4299fae956b6f79f511e0d1f4b76	NA	NA	0	71	102	125	98	108
aca6ce7542f05ab846ed28ef61d2e0cd	Dinoflagellata	Archaeperidinium	56	20	141	53	187	32
41066bbfd9d4526369e91fb00b2d6dcd	Metazoa	Phoronis	0	0	0	0	476	0
09201978b733bf7a7034cdc80c9f32bd	Stramenopiles_X	MAST-7A_X	38	172	0	150	0	112
ab761f11facfb9efc2e1197fb5cba259	Metazoa	Edwardsianthus	0	91	381	0	0	0
7f33173d234b9b22c6b8ce95a80601b5	Metazoa	Phoronis	0	0	0	455	0	0
26b21b9b8513db0b447d80d3db8478dc	NA	NA	0	103	101	157	0	84
18932291751d0f21de12b4609e7e53b8	Dinoflagellata	Tripos	334	28	0	67	0	0
4ed4825990216b3b103d52820f22e636	Dinoflagellata	Alexandrium	0	0	0	412	0	0
91c988af78fded2210c437066cb53342	NA	NA	253	32	36	65	0	24
0f55c33dafe5083bd5a289fcb2489dab	Dinoflagellata	Protoperidinium	202	0	84	64	0	60
bfe919ed2a31bce1fb8a154bc48d4f64	NA	NA	255	37	55	47	0	15
6f163c3579474b3e1e3d4ce20fec7798	Ciliophora	Eutintinnus	218	94	0	51	0	36
336f0cea960385745a14a1b254ab8480	NA	NA	393	0	0	0	0	0
5ce64f2716e17b92aeb2480fb91e418b	Ochrophyta	NA	76	97	52	40	76	51
c1aeff410783063b2b14f2eedb2a5b78	Dinoflagellata	Alexandrium	38	0	171	121	9	26
68a063e1d32a56b2450d8c9045279a6d	Dinoflagellata	Alexandrium	0	0	0	361	0	0
cd2355d45d0cb9ca4c9211c3368b0f00	NA	NA	157	198	0	0	0	0
33f454109a6d3ccd6b825c6657370fe2	Ochrophyta	Chaetoceros	64	57	62	38	78	54
cd4ecfd64edcb7083ae93c546d4a6013	Ciliophora	Tintinnida_XX	0	134	0	44	0	155
044ac041f2d229fc563122b418f0f4e5	Metazoa	Ischnochiton	0	0	0	0	319	0
7743b96eecf7b68f7206160f6f38027e	Ochrophyta	NA	0	0	0	0	314	0
4c1585305979510e7591b2520bfe5b6e	Dinoflagellata	NA	0	49	0	148	0	116
eb37c50aa93c60a2fa71009a9089f2e6	NA	NA	204	26	16	27	0	37
8d6ceee9b4570f10369bfa9643f6cb53	Chlorophyta	Ostreococcus	28	192	0	60	0	24
ba3c6229316bb8ec4268ac9dc3f52206	Dinoflagellata	Heterocapsa	0	121	0	125	0	52
e8baf45b587e26b0dd29c36e4c573b00	Ochrophyta	Chaetoceros	110	45	25	17	97	0
8898b4791c21fd557239b9f14044fce6	Dinoflagellata	NA	88	14	86	12	48	38
f0db2e3df79407f1e075d853b9ab9e79	Mesomycetozoa	NA	0	0	13	0	255	12
5d8e079e33742968f49db9c5b43fd577	NA	NA	0	0	75	114	41	47
27a987bdd34f5909c9966220f57500fe	Ochrophyta	NA	94	0	36	49	60	35
1185befb485175c398e1f0e5aafb3a50	Metazoa	NA	266	0	0	0	0	0
c7bff6f8fa76e988102aaa190eb82e16	Haptophyta	Emiliania_Gephyrocapsa	0	149	38	79	0	0
64573a6c2e1c9c5e8cc23cec4e291593	Haptophyta	Chrysochromulina	0	74	0	96	0	94
c9ee5b4f6118b1ab16a35ef3e92c0d3b	Cercozoa	Novel-clade-2_X	0	111	0	69	0	77
7f1b72d686374cb6761d2ad2f1667701	Dinoflagellata	Archaeperidinium	102	10	18	0	109	12
6867555a92a54afc9c9f6cf1b486400f	Katablepharidophyta	Katablepharis	3	159	0	35	0	52
78a9757aff0af66534f4482c36e5ce2f	NA	NA	0	0	43	83	64	52
db59cd17e857ef0b99f910ddffbea67b	Metazoa	Pseudopotamilla	0	0	0	0	242	0
f27e83a1dde937c857d3e5580b0a53ad	Dinoflagellata	Archaeperidinium	116	12	25	0	84	4
7ae47f04907386b0b017e347573680e6	Dinoflagellata	Alexandrium	0	0	240	0	0	0
541d95309feb8846a7aa3bcba508bc76	Dinoflagellata	Alexandrium	0	0	237	0	0	0
95fd9cbbc09a723e89c327fab28b7cf1	Haptophyta	Chrysochromulina	0	113	0	58	0	64
13e6c53549a3199da9a3d74184ad5885	Dinoflagellata	NA	0	0	117	45	40	25
7524b12023d75031f08f812f60d96d75	Cryptophyta	NA	0	86	0	91	0	45
d10e591a655f505bde6153de85e4dd19	Stramenopiles_X	MAST-7B_X	15	87	0	70	0	49
7c9fb430e7d9569c4fd0e6fe8960f35d	Stramenopiles_X	Thraustochytriaceae_X	29	72	0	0	45	74
8f2fd08621ac51b7f9416f0c86aae073	Dinoflagellata	Dino-Group-I-Clade-1_X	0	77	0	61	0	82
6f41b29d85471549fd8ba425d24aaff8	Fungi	NA	96	71	0	32	0	18
a8eccfc81f74d7bc059d078bdbdbb8eb	Haptophyta	Chrysochromulina	0	112	0	30	0	74
461dece6e81cb6c254b934937b5957f1	Dinoflagellata	Protoperidinium	32	0	78	36	0	68
4436ae975509e9ea7ef286b96a855de1	Katablepharidophyta	Katablepharis	0	66	0	85	0	61
5f28514ced1b02cadb0c5f6b85a010c0	Dinoflagellata	Alexandrium	0	0	211	0	0	0
30fbf14dd02e855d980f3377fd242693	Stramenopiles_X	MAST-7B_X	0	108	0	36	0	64
69af9f48e60fece7b59d4423a9ab0227	Dinoflagellata	Alexandrium	0	0	139	0	0	69
40c0baa05e8714c6ecae70053dddf208	NA	NA	0	0	0	85	78	45
b5b82bcc2e6d4def1d93f671cf9e8943	Radiolaria	NA	174	33	0	0	0	0
a3ec69e455e77147f1f361b837ba48e0	NA	NA	27	51	37	51	39	0
418de0667f91ad67909e9e74296a05c2	Chlorophyta	Micromonas	37	89	0	36	0	37
3c550f5b78b041271325e0ce6e3fb912	Dinoflagellata	Amylax	0	0	76	48	0	75
36331cf584f9310b5e6598d2db9bd702	Ochrophyta	Dactyliosolen	47	73	0	28	28	21
9c4df517ff3e7e23080ca8395cb8a055	Haptophyta	Chrysochromulina	0	84	0	59	0	54
1127ae90588df95925aed1acbfae04d8	Haptophyta	Syracosphaerales_XX	0	94	0	50	0	52
83961e7b6e519feff5f09464aba6a81f	Dinoflagellata	Dino-Group-II-Clade-12_X	0	0	48	103	0	44
ad96aeccac995f789327924c6b8d580e	Dinoflagellata	Alexandrium	43	0	81	65	0	0
c23f7dd5b0f6004202ce425436f33b8a	Cryptophyta	Teleaulax	0	0	0	189	0	0
12922a1d2fbe8cf7587b610ccad1f321	Dinoflagellata	NA	0	0	88	44	31	24
b0c9ee7b7741b2a439db7fc05130aa6c	Dinoflagellata	NA	0	68	39	39	0	38
16a1e7184ca921ff7d9314f9be317e7a	Metazoa	Cephalothrix	179	0	0	0	0	0
98bbf3ee4ccdde641261e50d19b6cf3a	Cercozoa	Novel-clade-2_X	0	120	0	37	0	20
3f5b44446ca62562d9986076f9862ddb	Chlorophyta	Micromonas	47	69	0	19	0	41
c30e44d4a2f4f92deefa492567abf17e	Stramenopiles_X	Thraustochytriaceae_X	47	64	0	0	63	0
9216adacbd97deed5bd4e7b538021b7c	Cryptophyta	NA	0	17	0	105	0	51
2182fec9e376049c037384e8bce4b5ef	Chlorophyta	NA	8	102	0	21	0	38
5b1de6497d1cdad688674756d1302c7f	Dinoflagellata	Protoperidinium	0	0	72	44	0	52
2fddf5b020db7cc46450dbd5562ecac1	Cercozoa	Novel-clade-2_X	0	111	0	34	0	19
2ae55ad075e0982b0c3a450435e5ab35	Dinoflagellata	NA	0	0	53	0	50	61
eba87926c7b0baa32cd1d00034c42078	Dinoflagellata	Euduboscquella	0	144	0	0	0	19
0511a05cebf70653a89d95344554a905	Haptophyta	NA	0	71	0	36	0	51
1991c98d3ce663733f138a10f26ad1ab	Dinoflagellata	Dino-Group-II-Clade-12_X	0	46	0	58	0	54
077de4eb0d58481a17aa1551d1bab314	Dinoflagellata	Dino-Group-II-Clade-22_X	0	67	0	47	0	37
28ba387bbaadfc60a50230544ab5db91	Picozoa	Picozoa_XXXX	0	40	0	62	0	49
b58ca4fb781101409055d60f9a2577e8	Eukaryota_XX	Eukaryota_XXXXXX	0	109	0	41	0	0
526913963a89c9731ccded87321c10af	Dinoflagellata	Dino-Group-II-Clade-4_X	0	0	66	49	0	34
3b5f426eaa18de6fcaadc8269d81797e	Dinoflagellata	Dino-Group-II-Clade-4_X	0	25	0	73	0	49
83387b829c9d698037e4f114ba1127de	Dinoflagellata	Dino-Group-II-Clade-38_X	0	54	0	40	0	51
d89bae10fb370513855d010513aff50d	Dinoflagellata	Dino-Group-II-Clade-10-and-11_X	0	37	0	64	0	44
cd1dac3015606d92a62e2f3f697e8763	Dinoflagellata	Dino-Group-II-Clade-12_X	0	0	41	69	0	35
e9f48b61a955fa83abafd35117508c10	Dinoflagellata	Dino-Group-II-Clade-10-and-11_X	0	33	0	78	0	32
74cf32c39361b33815bafd638ec7f845	Metazoa	NA	0	0	143	0	0	0
652cd51b4a7a156fca517f673d41bbfa	Haptophyta	Prymnesiophyceae_Clade_B5_X	0	71	0	0	0	71
e99fc9e97a9d0585b98f5268ad24017a	NA	NA	0	0	0	92	0	50
fae944e96a5608388bf3f9b7f7966caa	Dinoflagellata	Dino-Group-II-Clade-1_X	0	59	0	60	0	22
87e555bb8f86cf35e4945c56c67eeded	Dinoflagellata	Heterocapsa	0	47	0	56	0	37
21b116cfb59ae86cd0cd314c0ade6dff	Dinoflagellata	Archaeperidinium	65	12	0	0	58	0
9a6abdb38a537dfbdb88092d3cc6a098	Ciliophora	NA	0	0	0	0	133	0
0f8dc3bb852cf229a47c17a88785c327	Ochrophyta	Chaetoceros	0	51	0	8	0	69
18f54f6219a44e123f115e8e8f9ad0d0	Ochrophyta	Chaetoceros	65	62	0	0	0	0
a84d9be6ca817265dbd01c2829eef6cd	Dinoflagellata	Protoperidinium	71	0	0	55	0	0
430e08ca7e155980eb3b9ff7b8a7dd9c	Dinoflagellata	Dino-Group-II-Clade-4_X	0	0	36	46	0	44
87c94422e4179eb475a8bce6788d0ec5	Dinoflagellata	Dino-Group-II-Clade-4_X	0	0	35	65	0	23
b63050e28efe81c45f83b75ded7ed01b	Ciliophora	Strombidiidae_X	0	49	0	0	0	72
09e1d3a1e481d5d1e78aef9f1e80a012	Metazoa	NA	0	0	0	0	121	0
72d37cedfc3016805fabbbbe746d41cf	Dinoflagellata	NA	0	31	0	64	0	24
f918bf78780f962a98524d99690c7f5c	Dinoflagellata	Gymnodinium	0	0	0	89	0	29
66762c49b0c2a5ecf1be934fb0437f91	Cercozoa	Novel-clade-2_X	0	61	0	0	0	55
b42c074ec0af6fec3112872e5e78dc85	Dinoflagellata	Dino-Group-II-Clade-3_X	0	70	0	45	0	0
c3cbc9176d1aee3657c0de39cb55f925	Stramenopiles_X	MAST-1C_X	0	56	0	0	0	59
00602f544f0049a23a263349d1508ba2	Dinoflagellata	Gymnodinium	113	0	0	0	0	0
c8e788bfa0155ee4ef1e14bd494d02c4	Picozoa	Picozoa_XXXX	0	58	0	55	0	0
8901a3472c6b7cabb3afa7f403e6e8b7	Chlorophyta	Micromonas	27	50	0	7	0	27
9edc33bbd9edba794df54a276432d783	Dinoflagellata	Dino-Group-II-Clade-30_X	0	73	0	38	0	0
be29615a88d14a8307f4e9a6765f905d	Apicomplexa	Gregarines_XX	0	48	0	36	0	27
419a7a325d071ec7286b0530c3f1ffce	Dinoflagellata	NA	0	27	20	43	0	20
090527ea82660e0cd7d42864238ac341	Cercozoa	Novel-clade-2_X	38	71	0	0	0	0
4b5892bd537bfa6f6ba27577b335b6f2	Metazoa	NA	0	0	0	0	109	0
499cc167fd5088f467969a6b5b110303	Dinoflagellata	Dino-Group-II-Clade-10-and-11_X	0	46	0	61	0	0
26913128e3dd0d63ecb0d161e703fc23	Chlorophyta	Micromonas	22	45	0	20	0	19
0f42e2862ad1a181fb2d4b3ce8af8aba	Dinoflagellata	Dino-Group-II-Clade-14_X	0	0	0	61	0	43
95291a8aca34cd2a31ca685c2b7c3889	Cryptophyta	Teleaulax	0	0	0	103	0	0
e478af5b0d4bcef9006573723609b25c	Dinoflagellata	Tripos	102	0	0	0	0	0
eecbccc2ded64c69f03d1c077398ce71	Dinoflagellata	Dino-Group-III_XX	0	58	0	44	0	0
205d76fcaf75006f4662063543702bf5	NA	NA	101	0	0	0	0	0
04c1068f425d1a77068bf93e78d27fa2	NA	NA	68	32	0	0	0	0
c284a6dbaf6c0f575e63b1aa16f29eb7	Dinoflagellata	NA	0	23	32	36	0	9
43eea815a3c5f405f968bf6c29332ce3	Haptophyta	Chrysochromulina	20	0	21	23	0	35
4790850852b54d850a8e9945ff0abe69	Ochrophyta	Corethron	55	18	0	25	0	0
9058625ad82dd3a41e9a4405df485e2c	Ciliophora	NASSO_1	0	45	0	0	0	53
e48118a6d86813b905594464356d03df	Mesomycetozoa	Abeoformidae_Group_MAIP_4_X	0	0	0	0	98	0
0e90356848ac788807721e76cc2ad2e5	Dinoflagellata	Dino-Group-II-Clade-12_X	0	0	0	58	0	38
56c4436e10c96e40c4fd652a9e60414d	NA	NA	95	0	0	0	0	0
86436f9b9fb8689f3d6793f11a1fa53c	Dinoflagellata	Dino-Group-II-Clade-10-and-11_X	0	40	0	20	0	35
da7f2cb1e14e12fb31d7f0e3114cd987	Chlorophyta	Pycnococcus	12	18	0	48	16	0
4b801f2bd3ef8ed4a3553c76c80f7655	Dinoflagellata	Dino-Group-II-Clade-47_X	0	32	0	0	0	62
fa8824eb1e13289f63d4a34860e8602a	Dinoflagellata	Protoperidinium	0	0	68	26	0	0
318494e71fdeab5dde0a63fc029841a6	NA	NA	0	0	0	37	0	56
567f9ee9cff10b5e0b7fd1d9cbd7f0b7	Chlorophyta	Pyramimonas	0	0	0	23	0	70
53c94e3c66fe8ef610ea10487f8d6858	Dinoflagellata	Biecheleria	38	0	0	0	53	0
ca1ff67c51ea175d47d631c0daf4ba44	NA	NA	37	0	35	0	19	0
9a278208807fd07730f4ad0033c8eae7	NA	NA	28	34	0	0	0	29
75b02db051af1b3ed28365eb7feeebbe	Dinoflagellata	Gotoius	90	0	0	0	0	0
b8ffe4b72ba2f84c26974fb25acb7a78	Chlorophyta	Nephroselmis	12	44	0	20	0	14
808dd12c3a01cc9a3bcee9013a710f8c	Dinoflagellata	NA	0	18	0	27	0	45
68eced5424a79f45301ec797806a239f	NA	NA	0	0	0	45	44	0
d7ce1edbbd6f98d7e02b1b6f50c48cf4	Dinoflagellata	NA	0	86	0	0	0	0
b160ba25db42e3f8a7004987fce6d0a6	Dinoflagellata	Dino-Group-II-Clade-22_X	0	49	0	37	0	0
b1431fa514119449285f4c262f4e2c3e	Stramenopiles_X	MAST-1C_X	0	21	0	37	0	28
58cf622cc43f600192a426876a9aedfd	Dinoflagellata	NA	0	0	0	41	45	0
5c454b12715ce30645268bc493218a75	Dinoflagellata	Dino-Group-II-Clade-3_X	0	85	0	0	0	0
a2406f0594f741d395b6b7c6b64f8223	NA	NA	0	85	0	0	0	0
8cfeca599e4e98e251405d66933d46d6	Dinoflagellata	Dino-Group-II-Clade-22_X	0	55	0	0	0	30
b35ea192edb1b4aa688d42dd5e9af322	Cryptophyta	Teleaulax	0	0	0	84	0	0
453c98698db542cb761d508ccc3f077c	NA	NA	0	0	0	84	0	0
3bb9091fffd4c5e3da0e1c64630c2fd6	Ciliophora	Tintinnidae_X	0	0	0	35	0	49
4a40f4af30ebea6dc4a6b1e24c222e4c	Dinoflagellata	Protoperidinium	0	0	0	0	19	65
e9703f2301399b5de0b5228d65e9b116	Haptophyta	Chrysochromulina	0	49	0	0	0	34
2c2c4472b2eb1bae0193ca415e620847	Dinoflagellata	NA	0	37	0	46	0	0
2efbe9f618b87c807b12a2c472d32727	Metazoa	NA	0	0	0	0	83	0
453c25dcb981dcd4007a220b3c704600	Haptophyta	Chrysochromulina	0	33	0	0	0	48
28404d744d5d4aac08375e56b0121618	Dinoflagellata	Alexandrium	0	0	0	81	0	0
4e87dd958742e1420026bc4230963748	Ochrophyta	NA	17	0	23	8	0	32
10407dc8bebf26f311f58f61099c21e6	Ciliophora	Spirostrombidium	0	0	0	0	80	0
87b7c33be0341c1dc2e1ea1a16b052a6	Ciliophora	TIN_11_X	0	29	0	31	0	19
ecb52d8a47ceb90e75209e907ebd321d	NA	NA	0	0	79	0	0	0
85b59d6f7030d7f1233579d53973c4e5	Dinoflagellata	NA	0	0	0	0	0	79
a96abddb0c029f62811cd42026e24622	Dinoflagellata	NA	0	0	0	0	0	79
4362c572cb027752f2f1ef8db6dc5290	Dinoflagellata	Gotoius	78	0	0	0	0	0
66d4994f7b46249f6df4b894ee723b7b	Metazoa	NA	0	0	0	0	78	0
2d5f8a4ed5cbc7009655d18bb95f81d1	Chlorophyta	Picochlorum	0	77	0	0	0	0
a221e81318b1e2a8c8892c8460d83c09	Ciliophora	TIN_11_X	0	0	35	10	0	32
5ced098ea87153da543494865b53f687	Dinoflagellata	Protoperidinium	0	0	76	0	0	0
0c228fd0f8600b078a93ad555c6c2c3a	NA	NA	0	0	39	37	0	0
4cb98777aba76375859a6959ace2f955	Eukaryota_XX	Eukaryota_XXXXXX	75	0	0	0	0	0
ec922a41fa4c70f8173cbd6fa5f8cde1	Dinoflagellata	Protoperidinium	75	0	0	0	0	0
76176607e13fafb02f2bf59fd89beb03	Dinoflagellata	Protoperidinium	75	0	0	0	0	0
2027c0c47fa8f1f8f76f8bd89bc86442	Dinoflagellata	Protoperidinium	0	0	31	37	0	7
bfe7a1c8cfea5ba17a1290adea5b1dda	Dinoflagellata	Alexandrium	0	0	0	75	0	0
3bbc9fc8628cc9d764a092c4912f9522	Dinoflagellata	Tripos	73	0	0	0	0	0
ff4d39bf6a40b44cd465a5e75786c1dd	Dinoflagellata	Alexandrium	0	0	0	73	0	0
166b7c3cd136e5129d541eb8494ea134	Dinoflagellata	Phalachroma	0	0	0	73	0	0
d964f4f0afc21254dea9b71a3a021c96	Dinoflagellata	Protoperidinium	0	0	0	34	0	39
50ac9077e6b6a6854372501e7ba0e92a	Metazoa	Ute	0	0	0	0	73	0
e8dd44510d7b6d9a3d07cfb9c2013135	Dinoflagellata	Dino-Group-II_XX	0	0	0	0	0	72
a589476bb4d5a92f36d7ad53cb3b23e6	Dinoflagellata	Protoperidinium	71	0	0	0	0	0
0798410435c7f67a2f01bdab2ad121c2	NA	NA	0	0	0	0	71	0
64c00f063fa292d24a7c601089e07ab1	Chlorophyta	Picochlorum	0	0	0	0	40	31
73d39c54f60af1c7084394f178e5ee2d	NA	NA	36	34	0	0	0	0
9c71cf23cbbdb932f766acdb6215c800	Chlorophyta	Nephroselmis	0	32	0	20	0	18
021cc73631026e62b24d321993eb29d8	Dinoflagellata	Protoperidinium	0	0	70	0	0	0
c6d9203aa980fb451d3b47cf34cf629d	Dinoflagellata	Dino-Group-III_XX	0	0	0	34	0	36
5aef862832604e64e269747adc3050e1	Dinoflagellata	NA	0	0	69	0	0	0
a949e19bf74d06075bfdf517dc138c6f	NA	NA	68	0	0	0	0	0
b29e4a81cac70df4b25e1d63d95edd08	Dinoflagellata	Tripos	59	0	0	0	0	9
60766402c909c4b927ab8c80223beb86	Radiolaria	Trizona	50	18	0	0	0	0
b5abe0a7cb18a0b20590f77f1ec41a45	Fungi	NA	0	24	0	0	0	44
58c45d3019e87cf0f2aeb3fb12189d7a	Dinoflagellata	Dino-Group-I-Clade-4_X	0	23	0	45	0	0
0f3394da727f3908dd3cf3a46cc86479	Dinoflagellata	Gymnodinium	0	0	0	0	68	0
419b3569831a49bdbf9410f39357e8a3	Dinoflagellata	Protoperidinium	67	0	0	0	0	0
55ee555690791a36be6de8f5da1db939	Dinoflagellata	Dino-Group-II_XX	0	67	0	0	0	0
4a5da0c47eca688c4820508917e6cb83	Ciliophora	NA	0	24	0	43	0	0
0dbf4274a9b56068ff58eaa8fdaab176	Telonemia	Telonemia-Group-2_X	0	0	0	67	0	0
38259cb04e51f0cd6d1e40de6f8e34ce	Katablepharidophyta	Katablepharidales_XX	0	0	0	67	0	0
67fbd52b1bf58f0b1a30f38a0e099e70	Dinoflagellata	Protoperidinium	66	0	0	0	0	0
827b3930fa0fc9f19262c67f9fb3ca93	Ochrophyta	NA	11	0	20	12	23	0
d99bed4a29de8ab92700337d72f6d9e1	Dinoflagellata	Dino-Group-I-Clade-4_X	0	47	4	0	0	15
63119ab7101c0cddf4fb762dcbaf87c0	Ciliophora	Strombidiidae_I_X	0	65	0	0	0	0
c6b0b3b5b01bbc2bf4436245d2c62385	Ochrophyta	NA	0	9	37	19	0	0
63b5eff98537490757bbf89daba82653	Dinoflagellata	Alexandrium	0	0	22	25	0	18
b911533094dd9d826d53a31df300cbca	Dinoflagellata	Dino-Group-II_XX	64	0	0	0	0	0
bc0faec2212c942b8d7add8c68b6487a	Ochrophyta	Corethron	64	0	0	0	0	0
9f25166c1d4128bd98ce28c444f4961d	Chlorophyta	Bathycoccus	0	64	0	0	0	0
0bd89be7ff008362975d744cfe779330	Ciliophora	Strombidium_R	0	40	0	0	0	24
614068d4a437415f3b046e7961e3ee54	Dinoflagellata	Dino-Group-II-Clade-10-and-11_X	0	34	0	30	0	0
0d0b62554a4616386ce4fddbda8fc0f4	NA	NA	0	0	64	0	0	0
f5247bb6cf494f2bc7d8681e2d75669d	Ochrophyta	Seminavis	0	0	0	0	64	0
232da0c5f8e48c8cbcbea1036d81a26b	Ciliophora	Strombidiidae_I_X	0	0	0	0	0	64
3aa7fa43d353b84ef65ab78dd98378e8	Haptophyta	Prymnesiophyceae_XXX	0	23	0	40	0	0
0731c66ba29db529734768c42f67ec09	Dinoflagellata	Islandinium	0	0	0	0	63	0
3496876a3e59a2f95b70776ebd1d0804	Ochrophyta	Striatella	0	0	0	0	63	0
ffa0fd417415559267a3e648e5b7ef92	Metazoa	Ischnochiton	0	0	0	0	63	0
941b486b5f0caa981578b6b771ce4446	Stramenopiles_X	Thraustochytriaceae_X	30	0	0	32	0	0
26372aaf359a4914a57bc62e768ecce1	Telonemia	Telonemia-Group-2_X	0	62	0	0	0	0
f59e30900acfd3b3cdfb888e81fa4e64	NA	NA	0	0	28	0	34	0
494da0acc6b0774334705e6fb824a9f3	Chlorophyta	Dolichomastix	0	0	0	62	0	0
3513cd1bfc8d33f969dde3fafead4142	Dinoflagellata	Dino-Group-II-Clade-22_X	0	0	0	62	0	0
45ec3044572a003dec3703267e0bed25	Dinoflagellata	Dino-Group-II-Clade-14_X	0	0	0	62	0	0
00f8213f6788df680d58630617ec4e5f	Ochrophyta	Cylindrotheca	0	0	26	35	0	0
c4814a056fce88a33867a13ceb412f97	Ochrophyta	Nitzschia	0	0	21	27	13	0
185a35482380cc2ba6ea0e6c7c7c8b51	Dinoflagellata	Protoperidinium	60	0	0	0	0	0
de3ded5712868e4187b72703d72d8e1e	Dinoflagellata	Alexandrium	41	16	0	0	3	0
9916dfb6f49022d3ab5b40921324fc3b	Dinoflagellata	Levanderina	0	60	0	0	0	0
317a12182945e72aa246e24b06e58011	Dinoflagellata	NA	0	8	0	26	0	26
89af21a86cc3c1913195f4ae3496d2e1	Dinoflagellata	Alexandrium	0	0	0	60	0	0
d0fa663f0dc0eef70d3f917a234776a2	Dinoflagellata	Alexandrium	0	0	0	0	0	60
f32e2233dccf29f2275e471b303d1290	Metazoa	NA	59	0	0	0	0	0
e4f1a1028219a045b58f7055ad7598b1	Dinoflagellata	Protoperidinium	0	28	17	14	0	0
4d38f40ab815b9cd99bbf30b85a580c3	Choanoflagellida	Choanoflagellatea_X_Group_L_X	0	0	0	59	0	0
244559297b28b180a179df235b4d2c7b	Haptophyta	Chrysochromulina	0	0	0	28	0	31
0e592f19b9f068905585b4ad23d162d8	Dinoflagellata	Protoperidinium	0	0	0	0	59	0
1631ee5420963c5876a8ab71f1939c28	Dinoflagellata	Protoperidinium	58	0	0	0	0	0
0522a72895d573a0fc44ac1075f8d89f	Dinoflagellata	Protoperidinium	58	0	0	0	0	0
27f3aa6c1120f93ac871f6b9d854fcb1	Ochrophyta	Chaetoceros	58	0	0	0	0	0
0e8efb2da490b95377a80e6feac9a800	Metazoa	Calocalanus	0	58	0	0	0	0
a12839f64fbee38d7a6555975547767a	Dinoflagellata	Dino-Group-II-Clade-10-and-11_X	0	58	0	0	0	0
4b5133197252e0bbaf0f66b42ccfaf74	Stramenopiles_X	Thraustochytriaceae_X	0	55	3	0	0	0
8f29111c91314271f7367e40dd558429	Cercozoa	Novel-clade-2_X	0	0	0	58	0	0
c1092e9c46cbb8dac74c4e974f7ed46a	NA	NA	0	0	0	58	0	0
44c14bcec7690eb4b273a5a3bf432946	Ochrophyta	Psammodictyon	0	0	0	29	29	0
2fe0d81ccab06311661b1142bea3e310	Ciliophora	NA	57	0	0	0	0	0
27b0e489e49b3726d3643bd440bc1c27	Dinoflagellata	Dino-Group-I-Clade-1_X	16	34	7	0	0	0
e7c8c29c02679996828839e3e7988d0e	Ciliophora	Askenasia	0	57	0	0	0	0
91c7f0bebff04dd19879bf0ee76dff1d	Dinoflagellata	Dino-Group-I-Clade-1_X	0	57	0	0	0	0
9d1f9539c324ad289ae25ccb456f1b3c	Ciliophora	TIN_11_X	0	0	0	0	28	29
7b2f7fab3a6d95f208d0acba3ea0c828	Haptophyta	Chrysochromulina	0	56	0	0	0	0
e8cf079f188df6bee2258178ec4e401d	Fungi	NA	0	0	0	56	0	0
1a312159fb9efa2aa927d8ba4bd45379	Ochrophyta	Chaetoceros	0	0	0	56	0	0
ba585009e647756fb0318d7749970792	Dinoflagellata	Alexandrium	0	0	0	0	0	56
dcf988e8907633311be6c58e04eaf075	Dinoflagellata	NA	0	0	0	0	0	56
a39e6416c5c5a5ca48e0f7a28fec0808	Dinoflagellata	Dino-Group-I-Clade-3_X	0	0	0	0	0	56
a71cc482ac2ef32e8b1a4eff636e62a6	Dinoflagellata	Protoperidinium	55	0	0	0	0	0
d048f0dc7a904616e2e2816f118b57be	Ochrophyta	NA	36	17	0	2	0	0
130df1b2a832f88e353536b612357192	NA	NA	0	55	0	0	0	0
d51de9640ef75e3750b245ba98f634bd	Dinoflagellata	Dino-Group-III_XX	0	0	0	19	0	36
b17992298337ac3ab66637218efd1a19	Dinoflagellata	Dino-Group-II-Clade-1_X	0	0	0	0	0	55
3e8485576c7213a96121eb415dcf84ce	Dinoflagellata	Dino-Group-II-Clade-7_X	0	54	0	0	0	0
fc38fa219cff7e92c82cfeb7930a2914	Dinoflagellata	Alexandrium	0	0	35	12	0	7
c1c191f112e9ab1aa3438f17c0eba9f2	NA	NA	0	0	0	54	0	0
85aef17f0375093b79181297841d5cb3	NA	NA	0	0	0	0	54	0
a9969a30306e10d3613006154b744157	Dinoflagellata	Dino-Group-II-Clade-3_X	0	53	0	0	0	0
ac6895c831ee5e155c5f41ae0ea365a3	Dinoflagellata	Dino-Group-II-Clade-10-and-11_X	0	0	0	53	0	0
d289596b2da527845fe7bc3e270b7f4e	Ochrophyta	NA	0	0	0	0	53	0
21b30e8f9780d5d397336c473ac47c69	Apusomonadidae	Apusomonadidae_Group-1_XXX	0	0	0	0	53	0
0e69960a6778897d331be85461df8f14	Ciliophora	Strombidinopsis	0	52	0	0	0	0
274d665880d5916faa533643222bb5bd	Ciliophora	Urotricha	0	52	0	0	0	0
6dfd0bf99f8d13d38c5c224cd1c6e965	Ochrophyta	NA	0	19	0	30	3	0
e153d865298fcf6e4b40563ccbaeda78	Dinoflagellata	Dinophyta_XXXX	0	0	0	52	0	0
c24e1e97f35b304283211c85fe62cf2e	Dinoflagellata	Alexandrium	0	0	0	51	0	0
ac55e2edcefa93d530e5ddda3155bb26	Dinoflagellata	Protoperidinium	50	0	0	0	0	0
f231bb012e641ac994987975bb579ba4	Dinoflagellata	NA	0	50	0	0	0	0
1be85910ff8360e38e62d02bcd9455dd	Ciliophora	NA	0	0	50	0	0	0
65f40f6d5efb7f1a957ee224c2429a6d	Ochrophyta	Chrysophyceae_Clade-G_X	0	0	0	50	0	0
bef593113dc04794715deefa848ed5eb	Chlorophyta	Chlamydomonas	0	0	0	50	0	0
94ab4cfb45459178c6e52d1d17c414f5	Metazoa	NA	0	0	0	0	50	0
31bd9a9c97f570a4a4ac8208ab7c0f58	Ciliophora	Favella	49	0	0	0	0	0
5d0ed5a96fa8fed8de97829916d53918	Dinoflagellata	Tripos	49	0	0	0	0	0
ec540d0d47c930023cb1e3fa1ea0bac7	Fungi	NA	18	0	0	0	11	20
4a4a989486867b0ba974a944e624f32e	Dinoflagellata	Dino-Group-II_XX	0	49	0	0	0	0
98e720819c4a5c0e987411571fca54b0	Dinoflagellata	NA	0	0	49	0	0	0
39d1dffd2e7dde3016de000fe6abcfa0	Dinoflagellata	Protoperidinium	0	0	35	0	0	14
533ca077b19a44d7abd4d0215e8c21d2	Dinoflagellata	Alexandrium	0	0	30	0	19	0
084d20417b550a4bc77774da189e5445	NA	NA	48	0	0	0	0	0
9296324dded811025b78837bda1266ba	Metazoa	NA	48	0	0	0	0	0
934cc25faa79674eb7878d717e9161eb	Dinoflagellata	Dino-Group-II-Clade-4_X	48	0	0	0	0	0
aae454ca54f154bc5c5b7b61915652bb	Dinoflagellata	Dino-Group-I-Clade-5_X	0	48	0	0	0	0
4ed480d0c51eabaa2c2eee7992e0d02d	Dinoflagellata	Alexandrium	0	0	0	48	0	0
f5ceed7e04fc17d5e55bbf2179d35929	Ciliophora	NASSO_1	0	0	0	48	0	0
3dcb90dff701edabb863a16d5d918e38	Apicomplexa	Selenidium	0	0	0	0	48	0
ced14d9ff8e7a148023bfeb10d41a1c2	Metazoa	Calocalanus	0	47	0	0	0	0
6f44bb76c72f4c07b818c8c2d14669a4	Dinoflagellata	Dino-Group-I-Clade-4_X	0	47	0	0	0	0
7740b86bfed0c2c82e0df60a7263d8e0	Dinoflagellata	Dino-Group-II-Clade-14_X	0	0	0	47	0	0
261359b5488a8ac48944d736c5531a76	NA	NA	46	0	0	0	0	0
a793f65c5a5c9570f558ada961a93223	NA	NA	0	46	0	0	0	0
824a4cbe416c0a3ed584f503558ab92c	Stramenopiles_X	MAST-7C_X	0	0	0	46	0	0
98f81c5be31e9be8169f125a33bf073a	Dinoflagellata	Dino-Group-II-Clade-16_X	0	0	0	46	0	0
1932183fe2b06dba56d36900fe7ace11	Haptophyta	Chrysochromulina	0	0	0	46	0	0
c3631cad96f96916bcd7a946bc04c475	Haptophyta	Chrysochromulina	0	0	0	46	0	0
d0b486506f6ceb1ae9e53414935f7763	Dinoflagellata	Dino-Group-I-Clade-1_X	0	0	0	46	0	0
6bd494d49a1714486718ec850557f477	Dinoflagellata	Dino-Group-II-Clade-5_X	0	0	0	46	0	0
d8f7b429270c48dfb262e5ba86b462b2	Haptophyta	Chrysochromulina	0	0	0	16	0	30
2b65a8b8a05bd93cb523e680b3c5b664	Dinoflagellata	Dino-Group-II-Clade-5_X	0	0	0	0	0	46
ca80bdd46d6a1aadf6e9cb1bb47af990	Dinoflagellata	Dino-Group-II-Clade-10-and-11_X	0	0	0	0	0	46
0e1c5b440b155dd8549109759a139b1c	Dinoflagellata	NA	45	0	0	0	0	0
0dc2eef62efb917dadcfe9e27d9dd342	Haptophyta	NA	0	45	0	0	0	0
b3f2ae87137037639261a50a70f0e076	Dinoflagellata	Alexandrium	0	0	29	7	0	9
b6a8adf05bdcd3e16927479376a67f9b	Metazoa	NA	0	0	0	0	45	0
e5adec54a6ca452a36989964cb2fb441	Apicomplexa	Selenidium	0	0	0	0	45	0
708e86bbb7a677e0b28f909b1b821655	Ciliophora	Spirostrombidium	0	0	0	0	0	45
eed3564a8d5cd520c430457cd1e79315	Dinoflagellata	Dino-Group-I-Clade-5_X	0	0	0	0	0	45
d68011b2f6d72f6b4b0348d84fec1a17	Dinoflagellata	Dino-Group-II-Clade-5_X	0	0	0	0	0	45
b0acbc0654306f74f572f077082b27f2	Choanoflagellida	Choanoflagellatea_X_Group_L_X	0	0	0	0	0	45
999f4aacbd5b0f8d1a212871abf69ca6	Dinoflagellata	Protoperidinium	44	0	0	0	0	0
46c5c9f945110e9900779902756fbd8a	Dinoflagellata	Warnowia	0	44	0	0	0	0
c2377ee01ce4a0369b85b990a51dc697	Dinoflagellata	NA	0	44	0	0	0	0
6a78a5b376b7c3ba7a63754a3afe3e42	Haptophyta	Prymnesiophyceae_Clade_B5_X	0	0	0	44	0	0
6808ffebd7e6f37de1de53f4d89ffeab	Dinoflagellata	Alexandrium	0	0	0	44	0	0
c18b8c97f2d9ebb4a7e40804c085e0bc	Dinoflagellata	Polykrikos	0	0	0	44	0	0
bd1b9801547fac0c4d3e1f25f093f129	Cryptophyta	Hemiselmis	0	0	0	44	0	0
44082d4da140a7e3ce8073252b01d044	Ochrophyta	Entomoneis	0	0	0	0	44	0
073fd602745bdf153852f73cba424bd3	Ciliophora	Strombidium_K	0	0	0	0	44	0
301d1c6e18a82c84204b7d3ce62a2c1b	Stramenopiles_X	NA	0	0	0	0	44	0
6e0be99e859fb804ecc3a793692bf03a	NA	NA	43	0	0	0	0	0
2a38c9847dd9e53752346b7fd45e1b1b	NA	NA	43	0	0	0	0	0
f7a610f082b29f133553c0f92b656790	Dinoflagellata	Alexandrium	0	0	43	0	0	0
6760d7dcfbc1d47f790858993eafa3bc	Cryptophyta	Hemiselmis	0	0	0	43	0	0
91826c0488d6eda91475034ac5c6777c	Stramenopiles_X	MAST-1C_X	0	0	0	43	0	0
adb0b7e92c141d317fdc1cca9f47df73	Ciliophora	Tiarina	0	0	0	43	0	0
b5d9432eafa09c9e117c7699f3665154	Dinoflagellata	NA	0	0	0	43	0	0
369a9d9c5fbacc7f8a94abef415d6387	Dinoflagellata	Alexandrium	0	0	0	43	0	0
24bd9a509d3d5e73e5e653589a669149	Ochrophyta	Striatella	0	0	0	0	43	0
a7fbe02d1ec96b62ecc682717210cfd3	Dinoflagellata	NA	0	0	0	0	43	0
d657fef1878fafd9f798cf6934f39f90	Ciliophora	Zoothamnium_2	0	0	0	0	43	0
ab781d6a726ce01f50dcd80b4dfeb85f	Ochrophyta	NA	9	0	0	16	0	17
5f9780e898cd4942205a67cbb0e7cbd6	Katablepharidophyta	Katablepharidales_XX	0	14	0	0	0	28
1aea530a8601a809702b39e646aa28c0	Dinoflagellata	NA	0	0	0	42	0	0
7ad2d235c7ccd754a39d207c96e4a23c	Ciliophora	Zoothamnium_2	0	0	0	0	42	0
777c484e5c29555760e618bd743e8a52	Ciliophora	NA	0	0	0	0	0	42
5b1a102d2b6c4e3ef34b422093446542	Dinoflagellata	Gotoius	41	0	0	0	0	0
24bdf536b73cad6c5673f84d211e8172	NA	NA	41	0	0	0	0	0
41459f04edda70bcecedf500f9aac164	Stramenopiles_X	Thraustochytriaceae_X	20	19	0	2	0	0
e611b6a540727483c3743d87e6170928	Dinoflagellata	Dino-Group-I-Clade-4_X	0	41	0	0	0	0
dacb5a7ad0346685cace276f2a685a8a	Katablepharidophyta	Katablepharidales_XX	0	41	0	0	0	0
40a3bd91c4b248713cfa54f2d2a434b2	Stramenopiles_X	MAST-1C_X	0	41	0	0	0	0
1fc57be02269972b1fd2f0ac6dc8189a	Dinoflagellata	Dino-Group-II-Clade-5_X	0	0	0	41	0	0
60b08173562542c88aadf395901735b5	Dinoflagellata	Dino-Group-II-Clade-3_X	0	0	0	41	0	0
12e722471e8adee83f4c54530c00d82f	Dinoflagellata	Dino-Group-I-Clade-4_X	0	0	0	41	0	0
b37e9b21ebf4a61fbfc8249f2b330a14	Haptophyta	Chrysochromulina	0	0	0	41	0	0
ffc9ef563e124f23e2c7b506ed0bbd24	Metazoa	NA	0	0	0	41	0	0
462b6a74edcdce20943fe6d1831381bc	Haptophyta	NA	0	0	0	41	0	0
8aae0b978d0861dafba3410bb7e5a8b2	NA	NA	0	0	0	0	41	0
2665f7da399828b5e28a2f3ee5bcbd56	Eukaryota_XX	Eukaryota_XXXXXX	40	0	0	0	0	0
f9ae1e20ba4473ea082d709e8800ca9e	Dinoflagellata	Kofoidinium	40	0	0	0	0	0
a493bffcab9681852d6cdf2edc4cd945	NA	NA	40	0	0	0	0	0
6b4adee2aa5367f9616709c1c096bfde	Eukaryota_XX	Eukaryota_XXXXXX	0	40	0	0	0	0
e3dc360ab6dd8fc474fff98ec9eed9ac	Dinoflagellata	Pentapharsodinium	0	40	0	0	0	0
23c011c414cea0db8f41cb15ead02484	Chlorophyta	Bathycoccus	0	0	0	40	0	0
dae28ad0eac819f0022e942bb1651a12	Ciliophora	Pseudotontonia	0	0	0	40	0	0
aae8ab498a7c44d45338f85bfdcf08f3	Lobosa	NA	0	0	0	0	40	0
a491a9eebf5a46e3203a17655e4e8626	Ciliophora	Strombidinopsis	0	0	0	0	0	40
0eb07bb27a1028f393a29f792803523b	Dinoflagellata	Dino-Group-II-Clade-17_X	0	0	0	0	0	40
a312ec1f6889ee4676a254bb886cc47a	Dinoflagellata	NA	39	0	0	0	0	0
1f12d52b3aa8e8879068ed67c268e18f	Dinoflagellata	Alexandrium	39	0	0	0	0	0
897855303c4965d514bd12e560fd6e85	Ciliophora	Spirostrombidium	0	39	0	0	0	0
63dfbae898a86c15e93acccca4beee0d	NA	NA	0	39	0	0	0	0
b4b209543418e0f747d42962c6534eb7	Ciliophora	NA	0	39	0	0	0	0
ed07ed379707ff63b97cc75998f2953f	Ciliophora	Spirostrombidium	0	39	0	0	0	0
19ebe0503098b8fa1ce13c461aca640f	Apicomplexa	Gregarines_XX	0	0	0	39	0	0
68682149a8ffddcbf1d1432aadaf7884	Cercozoa	Filosa-Thecofilosea_XXX	0	0	0	0	39	0
b8f440dad1e905979abecc38f8d620b6	Ochrophyta	Chrysophyceae_Clade-G_X	0	0	0	0	0	39
cf59d32ed177e5047730097550daae02	Dinoflagellata	Dino-Group-II-Clade-12_X	0	0	0	0	0	39
7e4f2689d79723507642d085abe65010	Ciliophora	Strombidium_M	0	0	0	0	0	39
9629af07921985dff45734a5717806de	Stramenopiles_X	Thraustochytriaceae_X	0	0	0	0	0	39
91190e466fc3166a9da53dd009eb10d7	Dinoflagellata	NA	0	11	0	0	0	27
452f5e096e8700f4e6fa20307b8608f7	Ciliophora	Stenosemella	0	0	38	0	0	0
ec6fd285cefe7609f03c059af3bc72b2	Dinoflagellata	NA	0	0	0	38	0	0
e1ad9aeffbb84cfdf6394a6cc58af66a	Metazoa	NA	0	0	0	38	0	0
463c8593f407b99b5591430be59162ae	Ochrophyta	NA	0	0	0	0	38	0
0a0fac7c0acba0a2e468953c90ac8d61	Dinoflagellata	Alexandrium	0	0	0	0	38	0
6ef4bf760223b5df732ad457883d9feb	Dinoflagellata	Dino-Group-II-Clade-14_X	0	0	0	0	0	38
d1325843e80792a09bf93470612c4121	Dinoflagellata	NA	37	0	0	0	0	0
0807dadf423f5e00dcd3d45388b70f1a	Dinoflagellata	NA	0	37	0	0	0	0
cdb6a32a080a672428f6f53786e8b5b8	Ciliophora	NA	0	37	0	0	0	0
895a03a4d83325cdee63b755c391a19e	Chlorophyta	Pyramimonadales_XXX	0	23	0	14	0	0
d855ccf9ab0fb2e72a0f6f20fe427a3e	Choanoflagellida	Stephanoecidae_New_Choanos_8_X	0	22	0	0	0	15
0d189c56b66dd84c535f582835f76432	Dinoflagellata	Protoperidinium	0	0	37	0	0	0
81baf533cd4ce2d25a33cd18d2f1b35a	Ciliophora	Eutintinnidae_X	0	0	0	37	0	0
c9e7d0349f4fe3a9ed06f4aec21f8539	Dinoflagellata	NA	0	0	0	37	0	0
f133ca519968c2e1cee11034ffaa3d76	Dinoflagellata	Dino-Group-II-Clade-17_X	0	0	0	37	0	0
9aa7dcecd4c2996fc438016619b530c0	Ciliophora	NA	0	0	0	0	37	0
e2f801d715b248fa0d617b5616caed8e	Hilomonadea	NA	0	0	0	0	37	0
36fa210277736382f9548cbf732f3a15	Ochrophyta	Cylindrotheca	0	0	0	0	37	0
cfc2d3fb162e8cd01855da62ecd123fd	Dinoflagellata	Protoperidinium	0	0	0	0	0	37
c662e7fb38734dd2ee849c45699a1d9b	Dinoflagellata	Dino-Group-II-Clade-1_X	0	0	0	0	0	37
666d64afb2f6caae82900b7e09021a4b	Haptophyta	Chrysochromulina	0	36	0	0	0	0
a043c6bcf95191d818dffddd78ea01e2	Dinoflagellata	Warnowia	0	36	0	0	0	0
6033fe93a90a74c5cfd9d51f6f319fcd	Dinoflagellata	Euduboscquella	0	0	36	0	0	0
57b8da9ecb1f488a9dce2aed78b37ba8	Chlorophyta	NA	0	0	0	36	0	0
0f0be86721ff34a2d589655ec6f7231d	Dinoflagellata	NA	0	0	0	36	0	0
d22ff3174bd1daa4c6f8708c9c294332	Dinoflagellata	Euduboscquella	0	0	0	36	0	0
5e42dda7dbabe8954b6685e3944fd53a	Ochrophyta	Nitzschia	0	0	0	0	36	0
ffaadb43fc3ab60f569fac73868b68c6	Apusomonadidae	Apusomonadidae_Group-2B_XX	0	0	0	0	36	0
fbd4b13f69380c3d015433230aa84027	Stramenopiles_X	Thraustochytriaceae_X	0	0	0	0	36	0
c6cdc524f3d29ef10e6919cb7fa758e7	Chlorophyta	NA	0	0	0	0	0	36
9470632534ba7e21f5b85e415894922b	Dinoflagellata	Dino-Group-II-Clade-1_X	0	0	0	0	0	36
725cebc389f1e4756b5a04c993ee376a	Stramenopiles_X	Thraustochytriaceae_X	20	5	0	10	0	0
44a069dfc00a5f2014a7b29f6bcb4923	Ciliophora	Pseudotontonia	0	35	0	0	0	0
4ea9556a81dff70bddb914838066bd33	Haptophyta	Phaeocystis	0	35	0	0	0	0
4f6ea08fc2f0d0c4c03b669b44fb2260	Ciliophora	Pseudotontonia	0	35	0	0	0	0
72153839ea9d85e726f43bf3d2812dd2	Dinoflagellata	Dino-Group-I-Clade-4_X	0	19	0	0	0	16
a02c426bf57b2a902db8eaa6d53052b3	Ciliophora	Strombidium_R	0	0	0	35	0	0
5fb3e41c5654184e29b3e56b77af61b7	Metazoa	Bestiolina	0	0	0	35	0	0
071d4c8f95645104b77a2f0a06e82c84	Dinoflagellata	Pentapharsodinium	0	0	0	22	0	13
b2d9c48b766d8c3c0d6fcf6596d7b80c	NA	NA	0	0	0	0	35	0
7f2a129d43f62a768a925d8b1a10cf18	Ochrophyta	NA	0	0	0	0	35	0
b0c1df6a648d5c5be8f26fcd7baf5cd3	NA	NA	0	0	0	0	35	0
8f99e82f657228bd0d26d4bc969323d8	Dinoflagellata	NA	0	0	0	0	0	35
469be80ae3d58b841030c6902efc02d8	Lobosa	Flabellulidae_X	34	0	0	0	0	0
30d9adf018a1f70b2d10b57177167faf	Ochrophyta	Seminavis	34	0	0	0	0	0
fcee830ed061f96cd886826e0d6b3426	Dinoflagellata	Protoperidinium	34	0	0	0	0	0
93f88f0655aab89e372175518af30592	Dinoflagellata	Dino-Group-II-Clade-10-and-11_X	0	34	0	0	0	0
bcfff184475b46368f428f72b8bee7f4	Dinoflagellata	Dino-Group-I-Clade-5_X	0	34	0	0	0	0
4aae5d1b51c91934d0a121422d9ca187	Dinoflagellata	Alexandrium	0	34	0	0	0	0
f0143b0d57991f763a0fcedae025ca60	Chlorophyta	Prasinococcales-Clade-B_X	0	34	0	0	0	0
3d842c7f9bb7e3a54257a8b4e8c4e82a	Dinoflagellata	Levanderina	0	0	34	0	0	0
2f2b3baa37b26f6cbcf054c4cc5c9977	Dinoflagellata	NA	0	0	34	0	0	0
fef54fc631e77f86c32a94fb828ac582	Dinoflagellata	Alexandrium	0	0	0	34	0	0
221e6bdfb9bb57a1ecc62118fcc17e6e	Chlorophyta	Nephroselmis	0	0	0	34	0	0
1d60bc09b5221f877a1a632bc428f815	Dinoflagellata	Alexandrium	0	0	0	34	0	0
5928a3dadb6880ccffe39711d19ecae0	Dinoflagellata	Dino-Group-I-Clade-5_X	0	0	0	34	0	0
8d5a8bfd7de7828fd17328a2590225a0	Stramenopiles_X	Thraustochytriaceae_X	0	0	0	34	0	0
4986c17163ae995eac3cc4778f2239fd	Choanoflagellida	Stephanoeca_Group_H	0	0	0	0	34	0
498532e1b297aef5d6fa5e13a55e1d15	Ochrophyta	NA	0	0	0	0	34	0
1fcb8db88f98f47dc9250711dd455413	Chlorophyta	Chlamydomonas	0	0	0	0	0	34
304c17ea77d4b3f5c52a5f6f47cdbed0	NA	NA	5	12	0	0	0	16
176706cec13523797f636b65f54123bd	Ochrophyta	Nitzschia	0	14	0	0	0	19
bfae2497f5c4644b7f838b8944c7c64c	Dinoflagellata	Alexandrium	0	0	33	0	0	0
e1cb487d1ac1b1144ab2c6b9effa3f8d	Radiolaria	NA	0	0	0	33	0	0
9cca8bb330b75040141397bdc140ca7f	Dinoflagellata	Tripos	0	0	0	33	0	0
a428059fd3efc2e13bb2ce8b252ad546	Dinoflagellata	NA	0	0	0	33	0	0
0cc54856553c1471c52337315d245bb4	Mesomycetozoa	Abeoformidae_Group_MAIP_4_X	0	0	0	0	33	0
f07dc0c6e32f169e9fb95265fb10cf48	Ochrophyta	Psammodictyon	0	0	0	0	33	0
24311ba63b8315d6af6fd961a1e64409	NA	NA	0	0	0	0	33	0
51b614ffd49f43992bc02e0038f174cc	Ciliophora	NA	0	0	0	0	0	33
77cad3e8cf30c6aa03ce3185fdfa1eb3	Dinoflagellata	Dino-Group-I-Clade-1_X	0	0	0	0	0	33
264bf120de5f286d7a0aecf21eb216ee	Ciliophora	NA	32	0	0	0	0	0
b086e5ac00770d7196baadf199fadb1a	Metazoa	Cephalothrix	32	0	0	0	0	0
4f661ec63e6135c8e9fee603d270af46	Eukaryota_XX	Eukaryota_XXXXXX	32	0	0	0	0	0
0681a7ff33b1c39467c22b4f6f3818b7	Stramenopiles_X	Thraustochytriaceae_X	0	32	0	0	0	0
0502c6242eaa829b30ee5e058ba81aaa	NA	NA	0	32	0	0	0	0
4c08ad8aaef275ebd07f1d45bffd2914	Chlorophyta	Chlamydomonas	0	32	0	0	0	0
756b0f2f2ee8bfc6f66568bb99c0a8e9	NA	NA	0	32	0	0	0	0
61655151423407a3c814022418a048bb	NA	NA	0	32	0	0	0	0
da90128c6801f9ea6d50e2f89186b83e	Dinoflagellata	Alexandrium	0	0	0	32	0	0
9440ce57a2206230d4ee4ca2824e6070	Dinoflagellata	Dino-Group-II-Clade-1_X	0	0	0	32	0	0
e9a9ddfdf7d34e1392d68156f4aab108	Eukaryota_XX	Eukaryota_XXXXXX	0	0	0	32	0	0
5274a79e79c317987b4504b0a44029d7	Dinoflagellata	Dino-Group-II-Clade-14_X	0	0	0	32	0	0
1237876039c14bafd366e6cf98aa03f7	Dinoflagellata	Dino-Group-II-Clade-12_X	0	0	0	32	0	0
c9f96cbc4624aac9ea7441dd132501fc	NA	NA	0	0	0	0	32	0
e58b8545487d2f77cb41078c57fb7715	Dinoflagellata	Levanderina	31	0	0	0	0	0
3b11be2275177978a99cd8e8a87e2045	Dinoflagellata	Dino-Group-II-Clade-6_X	0	31	0	0	0	0
c74fc19011a038a88dce6eba2f20c5a5	NA	NA	0	31	0	0	0	0
bb6af49a4b73051e23942573d6578fb3	Dinoflagellata	Dino-Group-II-Clade-7_X	0	31	0	0	0	0
2ff5ca64a073cdefea06f1e10c57f3cf	Dinoflagellata	NA	0	11	0	20	0	0
be3e434bc4c682364ef3fc80241faa9c	Ciliophora	Spirostrombidium	0	0	31	0	0	0
895f91299786cbdea661f963ca42a13b	Eukaryota_XX	Eukaryota_XXXXXX	0	0	31	0	0	0
275aea8a3d37cc17151d74a6309417b5	Dinoflagellata	Dino-Group-II-Clade-39_X	0	0	0	31	0	0
b4fd1b4b3e24f0d204fc6e4684392241	Dinoflagellata	Dino-Group-II-Clade-10-and-11_X	0	0	0	31	0	0
fac8b91f1c2bac3f04aa533cc30f8841	Cryptophyta	Teleaulax	0	0	0	31	0	0
255a292c5a551491feaa660ecda08ab4	Chlorophyta	Micromonas	0	0	0	31	0	0
8adb53a32b9ab221145e487445367137	Ciliophora	Strombidium_F	0	0	0	0	31	0
d2a9fc945538cf5aa1d2eddd4599a27e	Eukaryota_XX	Eukaryota_XXXXXX	0	0	0	0	31	0
f7756005be6f1e2b1f536b0088d9d3ab	Dinoflagellata	Alexandrium	0	0	0	0	0	31
6521bd4cd2c3b543b82e75ba8c85000b	Stramenopiles_X	MAST-1C_X	0	0	0	0	0	31
cf9f306d3711c4513bcd0ae05968027b	Hilomonadea	Planomonas	30	0	0	0	0	0
6f72052ac1d2c21cd03e10e068024b40	Ciliophora	NA	30	0	0	0	0	0
989ea1afdaeb6c09cffa437b26c9d744	Ciliophora	NA	0	30	0	0	0	0
ca388498db40f49219fcc4eff92a421a	Dinoflagellata	Dino-Group-II-Clade-3_X	0	30	0	0	0	0
71eb6c4242ed533feb4f7cd4fcded244	Metazoa	Pectinaria	0	30	0	0	0	0
bea13b27b3fb94060f9bf1a7d69e51fe	Dinoflagellata	Dino-Group-II-Clade-5_X	0	30	0	0	0	0
c83ca543f6710fac8f1bf30c17391fa7	NA	NA	0	0	8	16	6	0
0d0a5037046ccb8730d5a1f56d8f441b	Ciliophora	NA	0	0	0	30	0	0
a40827036a0c4693f628e404293aa1ce	Ciliophora	Suctoria_XX	0	0	0	30	0	0
479fbafe767d3028c0392bed44df50f5	Dinoflagellata	Dino-Group-II-Clade-4_X	0	0	0	30	0	0
2008b155777683f1ecbca57819dc2c35	Dinoflagellata	Dino-Group-II-Clade-10-and-11_X	0	0	0	30	0	0
4e71a17c183d8c2fc95fb6a3a2f8803d	Chlorophyta	Prasinococcales-Clade-B_X	0	0	0	30	0	0
17c872c3d1bf25b9f5fb74dcb7b91490	Picozoa	Picozoa_XXXX	0	0	0	30	0	0
272cadfd34a9999e8d70f8f90e443cbc	Metazoa	NA	0	0	0	0	30	0
90a5ac8cd6bb6b13def43a52b3bac20c	Ciliophora	NA	0	0	0	0	30	0
2319be09309fbb150947e6ad40f93d0d	NA	NA	0	0	0	0	30	0
600572aa1f89ecafedb5f74b189ffad8	Dinoflagellata	Dino-Group-II-Clade-4_X	29	0	0	0	0	0
46fca40f705be1706450c391c86d0e37	Radiolaria	NA	25	0	4	0	0	0
3db95f6620213d38b453e6ad77dc1a0a	NA	NA	12	0	0	0	17	0
836ac5a5623776cf062cc4e6d4553aeb	Stramenopiles_X	Thraustochytriaceae_X	0	29	0	0	0	0
9783f820276a13091cbaae46b7056e6e	Haptophyta	Chrysoculter	0	29	0	0	0	0
f2eafd84edf02312c8de8522194c6973	Dinoflagellata	Alexandrium	0	29	0	0	0	0
7fe03cbd39d699a4a35b8fe7fc5fafe7	Chlorophyta	Pterosperma	0	29	0	0	0	0
8180cd36dc5cb832204775acf9625a02	Ochrophyta	Psammodictyon	0	13	16	0	0	0
e6f1fb7add8f786c0ce2a28588282e8e	Dinoflagellata	Protoperidinium	0	0	29	0	0	0
2491abd9880291095421d68154964e04	Dinoflagellata	Alexandrium	0	0	29	0	0	0
4c392265f6e8c87bd4880dc37b6cb1a5	Dinoflagellata	Alexandrium	0	0	0	29	0	0
2e90a6578ddd9e48fb4bb725c8a68b2e	Dinoflagellata	Dino-Group-I-Clade-1_X	0	0	0	29	0	0
07b965ee90543c9c9ee7a48e05dc2dbd	Dinoflagellata	Dino-Group-II-Clade-1_X	0	0	0	29	0	0
c0ce0cfe8543bff976f2b7a2febe8e13	Dinoflagellata	Dino-Group-II_XX	0	0	0	29	0	0
9e0d3fe1e2961b789069d41923613214	Choanoflagellida	Stephanoeca_Group_H	0	0	0	29	0	0
5d5af9437099788261f40f226b3eccc0	Fungi	NA	0	0	0	29	0	0
01c0c8a78b257a871f7198583fa64943	Dinoflagellata	Dino-Group-II-Clade-5_X	0	0	0	29	0	0
6028eb336e3e5ffe887dc0b772e3d9de	Dinoflagellata	Dino-Group-I-Clade-5_X	0	0	0	29	0	0
7b13bce7323a650fb19f6971d2e1a1f3	Dinoflagellata	NA	0	0	0	29	0	0
5ca3e270aed65eae9418eab4314ca1c6	Eukaryota_XX	Eukaryota_XXXXXX	0	0	0	0	29	0
9d29bdb8b077ef3e6b9a6b295404562c	Metazoa	Anthozoa_X	0	0	0	0	29	0
cf45a20b731a6f8afdd1a57cff796479	Dinoflagellata	NA	0	0	0	0	29	0
df8ce5dabda34f9b442f59e36439532b	Haptophyta	Prymnesiophyceae_XXX	0	0	0	0	0	29
8db634bb958598f0abfcd24e81ff5c38	Picozoa	Picozoa_XXXX	0	0	0	0	0	29
ba7c597502e6d8dcd289789b6eef02c5	Ciliophora	Spirostrombidium	0	0	0	0	0	29
1508ccf7ab0885ed99b9a0d043570d90	Dinoflagellata	Dino-Group-II-Clade-14_X	0	0	0	0	0	29
80554a6de8bfcc1ca6e7d11ddcfb9b12	Dinoflagellata	Dino-Group-II-Clade-3_X	0	0	0	0	0	29
5f8d9ccdc8bc52dce463e00d75c8ed8d	Dinoflagellata	Protoperidinium	28	0	0	0	0	0
24e1da327f6371ca2a7eea8d5132cd9e	Stramenopiles_X	NA	28	0	0	0	0	0
dc907e110ca9a547cea21d4d491dda27	Chlorophyta	Dolichomastix	0	28	0	0	0	0
216a85c33dd585dee39452018ce38800	NA	NA	0	28	0	0	0	0
42fea8b7368f95f217eaa226777e94c1	Dinoflagellata	NA	0	28	0	0	0	0
4656c27e3a54775e1cd8fd18a81181af	Dinoflagellata	NA	0	0	28	0	0	0
d2afd5559df75f5e8e9f2b6328e68233	Dinoflagellata	Dino-Group-II-Clade-18_X	0	0	0	28	0	0
006b6477d92a681d61d78bcf79788283	Chlorophyta	Prasinococcales-Clade-B_X	0	0	0	28	0	0
5b9d532d519d9b581f2b431c1555061c	Dinoflagellata	Dino-Group-II_XX	0	0	0	28	0	0
93561ab79b665257c2dc27b91fc10519	Stramenopiles_X	Thraustochytriaceae_X	0	0	0	0	28	0
fd565a0e3969eeb135e8da4bd50efb8f	Dinoflagellata	Dino-Group-I-Clade-1_X	0	0	0	0	0	28
3e4f323a862e5cac53f2d4fd934b0684	NA	NA	27	0	0	0	0	0
eb488ebd2792557753754019b42c08f2	Ciliophora	Pseudocohnilembus	27	0	0	0	0	0
63571a993258de066eeb6c0cf5e2af82	Dinoflagellata	Protoperidinium	27	0	0	0	0	0
c2b99dfc75dd77db9313116482e2f391	Metazoa	NA	27	0	0	0	0	0
e2c3b88ce5782ac163b0cec3ea055bc7	Dinoflagellata	Alexandrium	27	0	0	0	0	0
7c24910472c32e1ff6532a35c416b089	Ochrophyta	Chrysophyceae_Clade-G_X	0	27	0	0	0	0
6968e57d86e25db41a408dc9b6918b2e	Chlorophyta	Prasinococcales-Clade-B_X	0	27	0	0	0	0
d77f6cb9b5183d8879d96bdc174d571b	NA	NA	0	27	0	0	0	0
6361e4d3afdcd8b7ecca803c5faf0683	Stramenopiles_X	MAST-7C_X	0	27	0	0	0	0
7ed0590de37c792dd97935b198d3ac1e	Dinoflagellata	NA	0	27	0	0	0	0
cefb1c0dc5b931af35d6f7aa74d43cab	Apusomonadidae	Apusomonadidae_Group-2B_XX	0	0	27	0	0	0
ab7e862c7766bad474ae1425f5efdfd2	Dinoflagellata	Alexandrium	0	0	27	0	0	0
2e3e87f586efa3d8c839b4386f39bb75	Ciliophora	Strombidiidae_I_X	0	0	0	27	0	0
1019062971d5b0fbb9df57c42c9abe25	Dinoflagellata	Dino-Group-II-Clade-3_X	0	0	0	27	0	0
c0ea9c4633cb18ae83c1d26a1dc43f59	Dinoflagellata	Alexandrium	0	0	0	18	0	9
27dc46530a7f05c1beebe660b5ccf279	Lobosa	Parvamoeba	0	0	0	0	27	0
702368b48d42e947065a0a0d1b9e2b92	NA	NA	26	0	0	0	0	0
11cd84fedbd468e90f326c4cc4c3b985	Chlorophyta	Pyramimonas	0	26	0	0	0	0
a8866301e2cdf65335786427b644e734	Choanoflagellida	Stephanoeca_Group_H	0	26	0	0	0	0
efceadae049b1ccbb520d273aba6e89e	Dinoflagellata	Dino-Group-II-Clade-1_X	0	26	0	0	0	0
79fe1e94685551a4bcd33ea77455d1d5	Dinoflagellata	Gyrodinium	0	26	0	0	0	0
fd5ae246f664d8a76c64b564ced6ee76	Radiolaria	NA	0	26	0	0	0	0
e97ea00c573e128255cdd3c704683b28	Chlorophyta	Pyramimonas	0	26	0	0	0	0
e6d102aa157080c786f2ab94d78d0cf9	Picozoa	Picozoa_XXXX	0	26	0	0	0	0
59e31010fa1c881566ec0d730be13e20	Ochrophyta	Cylindrotheca	0	26	0	0	0	0
d99d4fb8154b8b79cb4a6335b8bbd069	Katablepharidophyta	Katablepharidales_XX	0	26	0	0	0	0
38b6ef7ace2935041c0a8406d275ae1d	Lobosa	Tubulinea_XXX	0	0	26	0	0	0
157f663f6d161063fec8f331bfc193bd	Dinoflagellata	Gymnodinium	0	0	0	26	0	0
da60ae2f665840c5cbe908e94f503f97	Cryptophyta	NA	0	0	0	26	0	0
190d1c3f6294b10c58696ed2f957bb24	Dinoflagellata	Alexandrium	0	0	0	26	0	0
017afbce49af275162f150b5e3a3b102	Cercozoa	Novel-clade-2_X	0	0	0	26	0	0
d7e46d4ff4a541f8f3a8d04e9434e740	Dinoflagellata	Dino-Group-II_XX	0	0	0	26	0	0
ad3015257771094374a6f8f2bae42205	Dinoflagellata	NA	0	0	0	26	0	0
23d8816f442eccd0ce1e41cc90719194	Dinoflagellata	NA	0	0	0	26	0	0
d99e72d55a3a57e05dceedcaa91b535b	Stramenopiles_X	Thraustochytriaceae_X	0	0	0	0	26	0
808417ad9960a3638b30933e21912e0a	Apicomplexa	Selenidium	0	0	0	0	26	0
f27b196b312426ac09f5136f137965fa	Metazoa	Halalaimus	0	0	0	0	26	0
b01a3fb872502d8b5aa16150408bcf4f	Ochrophyta	NA	0	0	0	0	26	0
680497ff5dd48c3f878f44625293ccc0	Cercozoa	Cercozoa_XXXX	0	0	0	0	26	0
a4799a6370088f38d0a004c962dfa1c8	Fungi	NA	0	0	0	0	26	0
6d6b63ce126d9f45d64faf2a4888471d	Dinoflagellata	Dino-Group-I-Clade-4_X	0	0	0	0	0	26
a830ab9ef1ab43cfc7b3d0f6d1d9716a	NA	NA	0	0	0	0	0	26
4d4045868af3ca390306ba26387600ca	Dinoflagellata	Protoperidinium	25	0	0	0	0	0
38183b9b2092a24636b52912a27d136f	Dinoflagellata	Alexandrium	4	0	21	0	0	0
03fe2dae5cd68e85106a5555f501f88b	Dinoflagellata	Thoracosphaeraceae_X	0	25	0	0	0	0
56874481277779441f3474722294d17e	Chlorophyta	Prasinoderma	0	25	0	0	0	0
6600f1b85502bfef54d286ff616405cd	Chlorophyta	Prasinoderma	0	25	0	0	0	0
dd778817acee047b45bb6622a3be7914	Ciliophora	NASSO_1	0	25	0	0	0	0
f59e8b8b5e2d14fe359a9182278b6140	Eukaryota_XX	Eukaryota_XXXXXX	0	25	0	0	0	0
2d1a0df66b53e67fda9de6d7a99fcaaf	Eukaryota_XX	Eukaryota_XXXXXX	0	25	0	0	0	0
898bbe1ccb04a13e5d3df6e7665be3ed	Eukaryota_XX	Eukaryota_XXXXXX	0	25	0	0	0	0
dea94c1900282290a331a9d463a246e3	Choanoflagellida	NA	0	13	0	0	0	12
eabf0630aab19349e412792aa4e20b3e	Dinoflagellata	NA	0	8	0	17	0	0
1dc6556428bfae2d056608fe020c348d	Dinoflagellata	NA	0	0	0	25	0	0
9b88043961a16745009bbfaed9cd0aee	Dinoflagellata	Dino-Group-I-Clade-5_X	0	0	0	25	0	0
8141ba052fa45ae73531891cbc83c915	Dinoflagellata	Protoperidinium	0	0	0	25	0	0
6b853907c64696098298fda0724bbc88	Dinoflagellata	Dino-Group-II-Clade-4_X	0	0	0	25	0	0
1c11edbbcf7d59ab124f79c912f41e6c	Dinoflagellata	Dino-Group-I-Clade-5_X	0	0	0	25	0	0
dd7b862c22649f0e1f3d8d622469ebff	Chlorophyta	NA	0	0	0	9	0	16
63188ea650b72632329741725f7ac0f5	NA	NA	0	0	0	0	25	0
8520201d28785606e17e99ac37147f6a	Lobosa	Tubulinea_XXX	0	0	0	0	25	0
9df4ad728eb1df786a6c00b7edb2d545	NA	NA	0	0	0	0	25	0
edccc2cf22468f88bc87f0530e54d06c	Cryptophyta	Rhodomonas	0	0	0	0	0	25
53d6ea05803c80f04603433ae932ccfc	Dinoflagellata	NA	24	0	0	0	0	0
31e6ff832d3474edacc1672077ba1e6d	Ochrophyta	Cylindrotheca	4	0	2	1	0	17
76d9aae3745fc402daa5808eb86ef746	Ciliophora	NA	0	24	0	0	0	0
9b4463b19dea41ab18060746babcb2fc	Ciliophora	Strobilidiidae_I_X	0	24	0	0	0	0
52329dbe0011caad8a52da1119b0c58a	Haptophyta	Chrysochromulina	0	24	0	0	0	0
6c16bb5b2d686de17a46e22a1990c9f8	Telonemia	Telonemia_XXXX	0	24	0	0	0	0
4e5550840eda460fc8290317125d041d	Chlorophyta	Mamiella	0	15	0	0	0	9
7f639ea8242019442b29015cf7c78e04	Eukaryota_XX	Eukaryota_XXXXXX	0	0	0	24	0	0
ebae8caa0bd867463ddb6be79384d823	Dinoflagellata	Amylax	0	0	0	24	0	0
8bc0fee24e96dc2411c474aa84065a8a	Dinoflagellata	NA	0	0	0	24	0	0
06379400decefcaf643b48e08a3559be	Haptophyta	Chrysochromulina	0	0	0	24	0	0
32edb6257dcf9aaa71cd1e46fae54958	Eukaryota_XX	Eukaryota_XXXXXX	0	0	0	0	24	0
edc789ca72c2bfd77232292cea50718c	Ciliophora	Vaginicolidae_X	0	0	0	0	24	0
242383cd00e2c405320f15c7b3d01bf7	Stramenopiles_X	Thraustochytriaceae_X	0	0	0	0	24	0
2e31682630bedaf4eaec2a6b753dd459	Lobosa	Tubulinea_XXX	0	0	0	0	24	0
4247106fdb91dbfc9899c80f7cc0199f	Apusomonadidae	Apusomonadidae_Group-2B_XX	0	0	0	0	24	0
cd34d774588f528fc971a44f15578133	Stramenopiles_X	MAST-1C_X	0	0	0	0	0	24
da597fb80fe2825a2a212af79fd778cb	Dinoflagellata	NA	0	0	0	0	0	24
3e89338263f6deb7dd9de4fa88d8c3ea	NA	NA	23	0	0	0	0	0
e975e8376953e55d5e531bb838525c62	Dinoflagellata	Islandinium	23	0	0	0	0	0
1aef64d4524e9f0d772eeb57fee1b021	NA	NA	23	0	0	0	0	0
a49dca498434edf770d7783b9c41e065	Chlorophyta	Micromonas	0	23	0	0	0	0
fd8b08915af49134005bbcb7db3879a0	Haptophyta	NA	0	23	0	0	0	0
60b607cb7c0f7aa0752c2986bdb6e6c7	Ciliophora	Strombidium_F	0	23	0	0	0	0
752292ef5418e2544bc1b5680473fb60	Dinoflagellata	Dino-Group-II-Clade-4_X	0	23	0	0	0	0
1e2d94b5f0bb1c016c8444144c77e0ab	Dinoflagellata	Fragilidium	0	23	0	0	0	0
e05687c603784f60d7aa717f26f27aab	Ciliophora	Leegaardiella	0	23	0	0	0	0
fc7e6609513ff426365e68b1818c0ab9	Ciliophora	NA	0	23	0	0	0	0
d89df3c25e224012131d31d55fcf0b8a	Dinoflagellata	NA	0	23	0	0	0	0
1505feafe41e9f699dc93863a5ca4ea1	Ciliophora	Strombidiidae_I_X	0	23	0	0	0	0
172325c9b5f200c45c616d3b900b7e60	Dinoflagellata	Alexandrium	0	0	0	23	0	0
f65c8443c2bfb4e1406eab4adfd41b99	Cryptophyta	Falcomonas	0	0	0	23	0	0
a970ab8b7a352f8a3887b5f043cc0138	Chlorophyta	Pyramimonas	0	0	0	23	0	0
b86de5fe96b9298754693d843ad1612f	Dinoflagellata	NA	0	0	0	23	0	0
2c6912e092b8e112b9ba198d6bc81312	Dinoflagellata	Dino-Group-II-Clade-4_X	0	0	0	23	0	0
30fe5c5162be961af6caa550254df7bf	Dinoflagellata	Dino-Group-II-Clade-1_X	0	0	0	23	0	0
dae4c5ec8fe9faab564aac3966b4b92d	Chlorophyta	Prasinoderma	0	0	0	23	0	0
7618d9f10f2874e7c82675617d2700b4	Dinoflagellata	NA	0	0	0	23	0	0
47687c8dc4d1b2504613aba972c8ac76	Ciliophora	NA	0	0	0	23	0	0
09194a32e386493bdc69e53a5b8d667b	Dinoflagellata	NA	0	0	0	23	0	0
9a071838c6a1fffdcfca3a1068e5ce6c	Dinoflagellata	Dino-Group-III_XX	0	0	0	23	0	0
ddf52333404a5c84191e07d396a971ad	NA	NA	0	0	0	23	0	0
c0b830cea625299ae90463243c5ba730	Dinoflagellata	Alexandrium	0	0	0	23	0	0
1435386f4c69ee4cd47a9d1baf6561ca	Dinoflagellata	NA	0	0	0	23	0	0
cc1f334a087d1059ecd189c9aae987d9	Dinoflagellata	Dino-Group-II-Clade-1_X	0	0	0	23	0	0
92f973daa0f507e8768439a9e0f5335c	Dinoflagellata	Alexandrium	0	0	0	23	0	0
b55b52508c59f1794040e10a485816ff	Dinoflagellata	Dino-Group-II-Clade-47_X	0	0	0	23	0	0
a9ded133fea3a899416bfa09d59a4f85	Stramenopiles_X	Thraustochytriaceae_X	0	0	0	0	23	0
4e801d860926c494741fa88c2393dceb	Metazoa	Synmerosyllis	0	0	0	0	23	0
1b7fd72db213770a4c74f78bb8b673ed	Metazoa	NA	0	0	0	0	23	0
5f86c54241690c69c4c9806cf82310fd	Ciliophora	TIN_02_X	0	0	0	0	0	23
7d6054d4ee260db29a35be443b5445fe	Chlorophyta	Dolichomastix	0	0	0	0	0	23
10414583536975dadcceef453ac09707	NA	NA	22	0	0	0	0	0
4ed7318cca8a625d34435c8bba68b812	Dinoflagellata	Tripos	22	0	0	0	0	0
059a9b8fb49be8ede29485b90a28ca7e	Eukaryota_XX	Eukaryota_XXXXXX	22	0	0	0	0	0
ed0a4853d8f046bf9ef273a5c8829a26	Eukaryota_XX	Eukaryota_XXXXXX	22	0	0	0	0	0
e1b53433208cd5edd758ce4ebe0cb120	Dinoflagellata	Dino-Group-II-Clade-10-and-11_X	7	0	0	0	15	0
16d2ba1a412e877125058f573aefdf79	Cryptophyta	Cryptomonadales_X	0	22	0	0	0	0
d0f994c57c1c5383c298a535310ec792	Dinoflagellata	Dino-Group-I-Clade-5_X	0	22	0	0	0	0
d68bacd5ed72b1e8e57105d9fd29d058	Dinoflagellata	Dino-Group-II-Clade-3_X	0	0	0	22	0	0
296c85a1a173f628cfe6e518a6dc5cdb	Dinoflagellata	NA	0	0	0	22	0	0
7e9709be83f6fe890e254d60e2730c0a	Dinoflagellata	NA	0	0	0	22	0	0
dc7b4bc9c3c327485dc84821be1ce79b	Apusomonadidae	Apusomonadidae_Group-2B_XX	0	0	0	0	22	0
94f228d82277f37b0d81bfb0ed333eff	Eukaryota_XX	Eukaryota_XXXXXX	0	0	0	0	22	0
5920c7a2289c9e0cc1af34e7d02e8c2f	Dinoflagellata	Gonyaulax	0	0	0	0	22	0
5637e83c58f6daaad77de8b0b2ddeaf1	Dinoflagellata	Euduboscquella	0	0	0	0	22	0
3c51267278e1669bd00a6c7bbc46de16	NA	NA	0	0	0	0	22	0
6ee92de7c3a86be7e1d89bcd697ea3c9	Ciliophora	Askenasia	0	0	0	0	0	22
ccca404f883f9b0489c9001f8c27c11a	Apusomonadidae	Apusomonadidae_Group-2B_XX	21	0	0	0	0	0
f02d5f82a3346c453fb643fd40008f81	Metazoa	NA	21	0	0	0	0	0
00624a5a5edda165f6701d592267803f	Eukaryota_XX	Eukaryota_XXXXXX	21	0	0	0	0	0
6ba4948582caa9c4d51317f3e67de4f1	NA	NA	21	0	0	0	0	0
70dd22556335b2b46e9baedd97244895	Ochrophyta	NA	21	0	0	0	0	0
7a29733530f3211f6fe061f8b47dd3ea	Metazoa	Calcarea_X	21	0	0	0	0	0
a16d820ff6b2749ec3bbe8ac900cba33	NA	NA	21	0	0	0	0	0
fabcf04d291d1b450806b06ce10034a0	Apusomonadidae	Apusomonadidae_Group-1_XXX	12	0	9	0	0	0
9201e70c8e30a227e6efbf6cec8ad795	Eukaryota_XX	Eukaryota_XXXXXX	0	21	0	0	0	0
1ae9537156d2fe1bfff5ff8a661c9957	Dinoflagellata	Dino-Group-II-Clade-1_X	0	21	0	0	0	0
3a172aea87820b3ccc1fdba20296eecb	NA	NA	0	0	21	0	0	0
487915f1652d7e014463bd892a4f32f1	Dinoflagellata	Protoperidinium	0	0	21	0	0	0
2dfc8ccdb5f5ed0a9033feee2ba0a4bc	Dinoflagellata	Pentapharsodinium	0	0	13	0	0	8
55803e3e042d2ee5c823c2f4cbdced15	Ciliophora	NA	0	0	0	21	0	0
bf93ab6d1d8c555040521f87883f03dd	Dinoflagellata	NA	0	0	0	21	0	0
305fbbedfe3a275cac7a9a9738abcb33	Cryptophyta	NA	0	0	0	21	0	0
7b0655444028d1d5cacc8afb30e9716d	Dinoflagellata	Protoperidinium	0	0	0	21	0	0
e40f04538ddb9a2f1c54d7d3b15be35a	Dinoflagellata	NA	0	0	0	21	0	0
460c10b5d0cef42af76b21699fa99056	Choanoflagellida	Monosigidae_Group_B_X	0	0	0	21	0	0
2060c0e0cc8176ec343adc0e2e9e1da1	Katablepharidophyta	Katablepharidales_XX	0	0	0	21	0	0
9c5bfe36936c8435dfe542edf1ed933b	Cryptophyta	Teleaulax	0	0	0	21	0	0
9f3dbc0cec09be60635870f57c689b9c	Dinoflagellata	NA	0	0	0	21	0	0
8044a4ad5d3748327dcd3946fff547b0	Ciliophora	Bergeriella	0	0	0	21	0	0
b013499e6a2e63a7a9a73faa24aad20a	Fungi	NA	0	0	0	0	21	0
1f2af4aca86478f109fdb1baea807228	Ochrophyta	Synedra	0	0	0	0	21	0
ae44d3b57569093b7da3faf67601f68b	Ciliophora	CONTH_3_XXX	0	0	0	0	21	0
641f2a8053a78793ff1782c4512f85c0	Eukaryota_XX	Eukaryota_XXXXXX	0	0	0	0	21	0
56f26e50ede58858cdc2e510d9d3053e	Cercozoa	Filosa-Thecofilosea_XXX	0	0	0	0	21	0
5d7e4136f08d23147f92d3928898dd4b	Fungi	NA	0	0	0	0	21	0
4505fc506afda2fd50a35a5bfc9243ef	Fungi	NA	0	0	0	0	21	0
c395be58e90d741a87ec003f8878131c	Dinoflagellata	Dino-Group-II-Clade-4_X	0	0	0	0	0	21
1c58716ee6fb0705357fe4e4c61e83f9	NA	NA	0	0	0	0	0	21
18dbbf556b677eadfbf8f840787afe53	Dinoflagellata	Dino-Group-II-Clade-1_X	0	0	0	0	0	21
fc4763676558ce226c57515fdc950246	Dinoflagellata	NA	0	0	0	0	0	21
e4ce22c8ba5de5355cfd2e8cdddaa72a	Eukaryota_XX	Eukaryota_XXXXXX	20	0	0	0	0	0
08408ca1128f708993dfa7947187c4dd	Apusomonadidae	Apusomonadidae_Group-2B_XX	20	0	0	0	0	0
4a3ea673830b774b705dfda84ac0abd6	NA	NA	0	20	0	0	0	0
0681b9572d4043de9d97f9e4bc6dad22	Chlorophyta	Prasinococcales-Clade-B_X	0	20	0	0	0	0
43e647fffb82648c813e6e68e44d01fc	Dinoflagellata	Dino-Group-II-Clade-5_X	0	20	0	0	0	0
9b3171ad33d2bcfe5ea0c270c53b386b	Dinoflagellata	Dino-Group-II-Clade-1_X	0	20	0	0	0	0
61866f4eb26b219cd7650f99aeeaf0c6	NA	NA	0	20	0	0	0	0
1a25e688f45eba91016a2d409d2b1f5e	Dinoflagellata	Dino-Group-II_XX	0	20	0	0	0	0
088515be06ec341ac5f12f074ee42932	Eukaryota_XX	Eukaryota_XXXXXX	0	0	20	0	0	0
728c0dd811dd7bbf3a86e0184fc036f4	Dinoflagellata	Alexandrium	0	0	20	0	0	0
f3b1b1b89bee2f2bbfff47eafe2a70ef	Picozoa	Picozoa_XXXX	0	0	0	20	0	0
510f7b272c73c60344ef666387c61cbc	Cryptophyta	Cryptomonadales_X	0	0	0	20	0	0
a7133a9f2e4b756e3874a21405814c46	Metazoa	Bestiolina	0	0	0	20	0	0
e87734cb1b77cab4ee4f46e0ee57fab3	Dinoflagellata	Dino-Group-I-Clade-1_X	0	0	0	20	0	0
eab1e0dd9113b0aeb75ecaa17127dfb9	Dinoflagellata	NA	0	0	0	20	0	0
bb45d2ec053918bbbc50f5f2e8f0ecd5	Ochrophyta	Chrysophyceae_Clade-G_X	0	0	0	20	0	0
33e705b5340fe359fc1856631dd8da75	Chlorophyta	Dolichomastigaceae-B	0	0	0	20	0	0
7b5a83bba328dcc6abc1944efe3581cf	Dinoflagellata	Alexandrium	0	0	0	20	0	0
e4ece672c42d221b08d66e12eaf0c73f	Stramenopiles_X	Thraustochytriaceae_X	0	0	0	0	20	0
4e95245cb640cae22e9bd76b99d7c994	Ciliophora	NA	0	0	0	0	20	0
f714d5d434d6078915a3e57c5ce11dd4	NA	NA	0	0	0	0	20	0
cea3633534d88bdb770298cdf2856e9a	Lobosa	Tubulinea_XXX	0	0	0	0	20	0
ba729d5583eb50cd9bf860751d32099e	NA	NA	0	0	0	0	20	0
c643b90791dd4b1099bf26640c085cbd	Katablepharidophyta	Katablepharidales_XX	0	0	0	0	0	20
13eab55a7ed0bc274bdedf2ab27a0bbf	Dinoflagellata	NA	19	0	0	0	0	0
4df28facdd385ad9ff74bee54c42e4ef	Dinoflagellata	Thoracosphaeraceae_X	19	0	0	0	0	0
98a5454d274db9eb167249536fd28ec7	Ciliophora	Favella	19	0	0	0	0	0
227a8d9f440f9c067b3eea19838a7363	Ochrophyta	Chaetoceros	13	0	0	6	0	0
7da08517775862f207507ab7e90fb4c4	Haptophyta	Chrysochromulina	0	19	0	0	0	0
8032e4b07a2158cd64b0a175f2ef4bc1	Haptophyta	Prymnesiaceae_X	0	19	0	0	0	0
977ae9afed760088c8bd6f68c57cd4e6	NA	NA	0	19	0	0	0	0
a20d205e20b9957d1790e84a6e9e8234	Dinoflagellata	NA	0	19	0	0	0	0
b356e63b2826b96a79474629d89a52e3	Chlorophyta	NA	0	16	0	3	0	0
42b9bfebb2f5891e585e32c103b10d9b	Chlorophyta	Prasinoderma	0	15	0	0	0	4
8f789395ea75f2898193d86ba3dc5586	Dinoflagellata	Alexandrium	0	0	19	0	0	0
1073d0417a9a541eed501caead6decc0	Stramenopiles_X	Thraustochytriaceae_X	0	0	19	0	0	0
c0ecabfc94ff0881eb086cf2fb74088d	Dinoflagellata	Alexandrium	0	0	19	0	0	0
f21cbba2ad9ffd2707a1377802967db6	Ciliophora	Spirostrombidium	0	0	0	19	0	0
0eb6b179e2c0d3931be9fde2fb05808b	Dinoflagellata	Dino-Group-II-Clade-7_X	0	0	0	19	0	0
6df50aa13b6b899da2f51e88b9ef8917	Eukaryota_XX	Eukaryota_XXXXXX	0	0	0	19	0	0
d697c4bbe38420d030bb96feb863888d	Dinoflagellata	NA	0	0	0	19	0	0
c3a86f296805c667bc69f45b7b387d1f	Dinoflagellata	Protoperidinium	0	0	0	19	0	0
78e3d016f1be6edccd1c8e9686f88513	Chlorophyta	Pterosperma	0	0	0	19	0	0
6c4c6980891cf143da45ccde2f1a49e4	Dinoflagellata	Dino-Group-II-Clade-14_X	0	0	0	19	0	0
2a9b90cc88c2f9e8687494dc8c3ab8d6	Choanoflagellida	Stephanoecidae_New_Choanos_8_X	0	0	0	19	0	0
c9cff5be383af91e06f097b358b22e6d	NA	NA	0	0	0	0	19	0
24345d28b8e7d814b8f4bb2cdc2d6969	Ochrophyta	Synedra	0	0	0	0	19	0
8d71059dfd2a43848021b48074053350	Ciliophora	Vaginicolidae_X	0	0	0	0	19	0
aeeac7ed6ad66a9d9abc02bd4b2f3ffb	NA	NA	0	0	0	0	19	0
29b909a7ffbf5ddf7c1a8304ba0aae5d	Ciliophora	Askenasia	0	0	0	0	0	19
1db47dd14267cd660187f5e573724119	Dinoflagellata	NA	0	0	0	0	0	19
f6850cbf6523618bfda459f1586515f4	Radiolaria	NA	0	0	0	0	0	19
7667afcf7b5bec4271d3738daab1788f	NA	NA	18	0	0	0	0	0
bc9ecbe7baa92d8dd1dd72818fdf7ee3	Metazoa	NA	18	0	0	0	0	0
e2f0f2045c8e651d33eed889977a1fb2	Eukaryota_XX	Eukaryota_XXXXXX	18	0	0	0	0	0
2a2e6564d44cc445046cbe8bca4c30b6	Choanoflagellida	Choanoflagellatea_X_Group_L_X	0	18	0	0	0	0
2ddf1801a0a0e08f37f3ff8b19924e44	Dinoflagellata	Dinophyta_XXXX	0	18	0	0	0	0
e445735a2ac340735fd25a65443a12a2	Ciliophora	Dictyocysta	0	18	0	0	0	0
c9731e47d54ab85333f41888919671fc	Metazoa	Polygordius	0	18	0	0	0	0
5f87c7078a8743b9681f2bc4a934e77d	Dinoflagellata	Dino-Group-II-Clade-10-and-11_X	0	18	0	0	0	0
29514808fd05d5be79b1a656a3c6455d	Dinoflagellata	Alexandrium	0	0	18	0	0	0
07ce4d2d92d99b69768a8da3115b1a84	Dinoflagellata	Protoperidinium	0	0	18	0	0	0
7bf06d409384035c92dc008466155ef7	NA	NA	0	0	18	0	0	0
193654140f6f706f1ca242d159951ad3	Dinoflagellata	Alexandrium	0	0	18	0	0	0
95cf5df684a490a1ac5bd9917903a700	Dinoflagellata	Phalachroma	0	0	18	0	0	0
0b6b7e1e88b231c8d59d8008d07e5c67	NA	NA	0	0	18	0	0	0
890b9515fd4256b320db3f156aa4f7d1	Apusomonadidae	Apusomonadidae_Group-2B_XX	0	0	18	0	0	0
17b7dae0505d0301bf0968349a0490e9	Ciliophora	NA	0	0	18	0	0	0
f16a0e6f65ad41fd8352019d07273517	Haptophyta	NA	0	0	0	18	0	0
df7ff4d2ef30ed81b9ac4214c323c8c4	Dinoflagellata	NA	0	0	0	18	0	0
7fbccebf8fae07b42317acd8b5daaca8	NA	NA	0	0	0	18	0	0
ba9538f9a0f59225989f3ae5b3cd73ca	Dinoflagellata	Alexandrium	0	0	0	18	0	0
dd58500d9fb4460b77cd61962a4291d1	Dinoflagellata	NA	0	0	0	18	0	0
eca8d62191b564e541b06082224c56d0	Haptophyta	Chrysochromulina	0	0	0	18	0	0
74c2a69068d6836b2fcf62a6e60af122	Dinoflagellata	NA	0	0	0	18	0	0
ccf4acda95cb3789519dee2999d02c82	Dinoflagellata	Alexandrium	0	0	0	10	8	0
b972695abd12c2c09a81ea4b61c444e8	Ochrophyta	NA	0	0	0	0	18	0
e2170f9c3443a6b3099e548289f066c6	Ochrophyta	NA	0	0	0	0	18	0
eea7710314cf172a2d3d4af9d66cdf6b	NA	NA	0	0	0	0	18	0
af789a429b59ad487303dd44a24c0209	NA	NA	0	0	0	0	18	0
884441a460e10e7f59708814f1679f96	Ochrophyta	Seminavis	0	0	0	0	18	0
b9dc660b90e59a44bb9ebd66bc41a4ab	NA	NA	0	0	0	0	18	0
6a7385b8228ddfb5737f81364a5e7f6f	NA	NA	0	0	0	0	18	0
0ae724231f0d53e2a42c51ded32f22c0	Picozoa	Picozoa_XXXX	0	0	0	0	0	18
1d396fc1cf9942da83f057668a7a5d84	Eukaryota_XX	Eukaryota_XXXXXX	0	0	0	0	0	18
0cc482c7b1b4db5c36ddc44e845bbb89	Dinoflagellata	Protoperidinium	0	0	0	0	0	18
1fc3e4769db9689eee24525af01a6db6	Ciliophora	NA	0	0	0	0	0	18
755d3464286c3a884799e28091b0c244	Dinoflagellata	Alexandrium	0	0	0	0	0	18
7e331229ae87b14c6c5bed49f1387a62	Dinoflagellata	Alexandrium	0	0	0	0	0	18
245a347679c2a5cc934b1fa4c8d7d476	Dinoflagellata	Dino-Group-I-Clade-4_X	0	0	0	0	0	18
0b0bde35b9ebac9dd423d2e485c0886d	Dinoflagellata	Protoperidinium	17	0	0	0	0	0
1fcdadee2c54ca1d8852754072d7e485	Ciliophora	Favella	17	0	0	0	0	0
0660d65569b77a51737e187a96fe0816	Ochrophyta	NA	17	0	0	0	0	0
a147ce9e58d1650cd8be6374e0cdfff3	Chlorophyta	Prasinoderma	0	17	0	0	0	0
c6aa70d68b7c7690c239e5a7ae979518	Dinoflagellata	Dino-Group-I-Clade-5_X	0	17	0	0	0	0
9b0c9ae7da8fadafafb4bc97e5ae276f	Dinoflagellata	Dino-Group-III_XX	0	17	0	0	0	0
d4117d43c3bd1fa6f4ee1859f13dcce8	Chlorophyta	Prasinoderma	0	17	0	0	0	0
9a31c6a8a9866a24ca1ad16e68929fe3	Dinoflagellata	Protoperidinium	0	0	17	0	0	0
d9b5ac2ee8240d91740d6dfa37b801bb	Dinoflagellata	Alexandrium	0	0	17	0	0	0
8cb427fb9adfe0c5543c853bf769139b	Eukaryota_XX	Eukaryota_XXXXXX	0	0	8	0	9	0
4fd0f5f2f4da02e04b3eecc390a6b526	NA	NA	0	0	0	17	0	0
b7dfecc29ccdf72b56f18f650e7b2786	Dinoflagellata	Alexandrium	0	0	0	17	0	0
ae0da2fdbfc18b19b1adf5fc83593fd7	Dinoflagellata	Alexandrium	0	0	0	17	0	0
37afc47971750d9f5fa058767554f78d	Dinoflagellata	Dino-Group-II-Clade-1_X	0	0	0	17	0	0
1bf7a95ebf588afea17aee89684b752e	Dinoflagellata	Dino-Group-II-Clade-1_X	0	0	0	17	0	0
3cbd2ad505a4292df73a0d0eeed83b98	Haptophyta	Haptophyta_Clade_HAP3_XXX	0	0	0	17	0	0
4527aa70197f4b3d13699fdbbe61e46e	Metazoa	NA	0	0	0	17	0	0
3c1ac44affa26f14a48e20fffd54df5e	Ochrophyta	Polar-centric-Mediophyceae_X	0	0	0	17	0	0
b0ba65fe20fc769a096d236dd0ab2b41	Ciliophora	Askenasia	0	0	0	17	0	0
cff9b1427fbfbcfee9789fec3b26868c	Dinoflagellata	Alexandrium	0	0	0	17	0	0
285b56354a5651986cfe6bc0829e525a	Dinoflagellata	Alexandrium	0	0	0	17	0	0
3ddad4fda006f9cf0f32d3fcdf6f2b16	Eukaryota_XX	Eukaryota_XXXXXX	0	0	0	0	17	0
c009f2e16ec84a84e76f5b7fac6bf97c	Eukaryota_XX	Eukaryota_XXXXXX	0	0	0	0	17	0
ee498dd90079096e100c100b25898b74	Ochrophyta	Seminavis	0	0	0	0	17	0
31073e7339e95123ed982c3394adabe6	Fungi	Chytridiomycetes_X	0	0	0	0	17	0
9bb2a1ca924cd04649d95cc409db4909	NA	NA	0	0	0	0	17	0
722086e39121e0544436148d676a8ac0	Metazoa	Calcarea_X	0	0	0	0	17	0
560de519f5e53b02fcd17cd2b4f2313f	Ochrophyta	Nitzschia	0	0	0	0	17	0
7070113d27f07fc8908ec16d03110a7f	NA	NA	0	0	0	0	17	0
1c1d71fd11cc02d8578e18e052b355a2	Metazoa	Neochromadora	0	0	0	0	17	0
f8c9d0ba9f6601a6c937f1c3b9257b9b	NA	NA	0	0	0	0	17	0
65bc7455b4a12498f106abe1566debb2	Metazoa	Neochromadora	0	0	0	0	17	0
56f6471adb0b94b6d6cb3fbd71e25a5f	Ciliophora	NA	0	0	0	0	0	17
bf6c64ab852fe2417d9428cbc19087e2	Stramenopiles_X	Thraustochytriaceae_X	16	0	0	0	0	0
53ec670cc145d68db14a47f6d8b6c7a7	Dinoflagellata	NA	0	16	0	0	0	0
ba93f31da109c609ab84d3968fa574a5	Dinoflagellata	Dino-Group-II-Clade-14_X	0	16	0	0	0	0
6cb86c2290dfc3eb1b67049e9c031726	Chlorophyta	Pterosperma	0	16	0	0	0	0
0283617839efd10e7e96b138288c2db7	Chlorophyta	Pycnococcus	0	16	0	0	0	0
9c41f5391f9bc38e2d136a7093423dc9	Eukaryota_XX	Eukaryota_XXXXXX	0	16	0	0	0	0
8b9289b8c6257fd3c69949012776e3e1	Chlorophyta	Pycnococcus	0	16	0	0	0	0
242d150aab2c777672d0af8de859b15b	NA	NA	0	0	16	0	0	0
d73a94091170c629f3a6cc2c8adabc8b	Eukaryota_XX	Eukaryota_XXXXXX	0	0	16	0	0	0
46fa6facac2f27038c0112b89b4d8a07	Chlorophyta	Mamiella	0	0	0	16	0	0
782bf8707b410be4d9f2b426c43726d7	Dinoflagellata	Alexandrium	0	0	0	16	0	0
5397c132887fff9fa63a0bba72efb7b5	Dinoflagellata	Protoperidinium	0	0	0	16	0	0
d6b52d65656b3a68591e38c0afb6e6f0	Chlorophyta	Prasinoderma	0	0	0	16	0	0
2053ca185350ba66968d7febc6d997e5	NA	NA	0	0	0	16	0	0
30e2bb61570603d40f3292a7701517d9	NA	NA	0	0	0	16	0	0
b099a0090a79100af620025cb562d72a	Dinoflagellata	Dino-Group-II-Clade-5_X	0	0	0	16	0	0
79302b154002b3c0dacd9564f9a2135c	Chlorophyta	Mamiella	0	0	0	16	0	0
91e6b3236bffca14e6b17ae3c2821076	Dinoflagellata	Dino-Group-II-Clade-1_X	0	0	0	16	0	0
7832a8988327e158e6b2336632e21e62	Dinoflagellata	Dino-Group-II-Clade-10-and-11_X	0	0	0	16	0	0
02949191c919aaf3a8d1143670cfd287	Dinoflagellata	NA	0	0	0	16	0	0
d952602c2ba3bc230203bd18ea0c23a0	Dinoflagellata	Polykrikos	0	0	0	16	0	0
3f31c1b1257a1ece2855de2ef783ceae	Ciliophora	Cinetochilum	0	0	0	16	0	0
5ef188acca10d8ca716370b56c710e0e	Stramenopiles_X	Thraustochytriaceae_X	0	0	0	0	16	0
c710ddb83f077f7f727b1a938ae5cf0b	NA	NA	0	0	0	0	16	0
9a2aa8576104a9c1a3cb008ec4147b7d	Apicomplexa	Gregarines_XX	0	0	0	0	16	0
07db2db29e0030c25b68cd4d93843273	NA	NA	0	0	0	0	16	0
913cf0050f872c0672885ff8e57003c8	NA	NA	0	0	0	0	16	0
3c1a21e81b8de4e0cad4abdee06a9194	Ochrophyta	Melosira	0	0	0	0	16	0
70bf5258d5ffbe344b3f6b7860bf822c	Cryptophyta	Goniomonadales_X	0	0	0	0	16	0
322c1dea1311028fdbe07bc986349f33	Ochrophyta	Polar-centric-Mediophyceae_X	0	0	0	0	16	0
ae8c49863f95b7cbbe074933956bc59d	Ciliophora	Sessilida_X	0	0	0	0	16	0
2c622a28b9568327e19f0ec99c46130d	NA	NA	0	0	0	0	16	0
be10f4567d5e8b1f0deaed40b951adca	Chlorophyta	Prasinoderma	0	0	0	0	0	16
f6ce77d98cf85c5b7e0efe211cfe3e6e	Dinoflagellata	Dino-Group-II-Clade-3_X	0	0	0	0	0	16
cce69fa62c2fd9123890a1e34251344a	Choanoflagellida	Monosigidae_Group_B_X	0	0	0	0	0	16
843d7d5d1acf77169b46a3f084a5983a	Dinoflagellata	NA	0	0	0	0	0	16
9c30f2e40a0df7eba7e405b1286fb542	Haptophyta	Chrysoculter	0	0	0	0	0	16
bdaba6a1a29ad30d16b468f63ce1607c	Dinoflagellata	Dino-Group-II-Clade-4_X	15	0	0	0	0	0
f8fe835bc4c9a0441c2ac823cb7c3438	Metazoa	NA	15	0	0	0	0	0
0edf7c30dd92690ee512fc2493f38b60	Choanoflagellida	Stephanoecidae_New_Choanos_8_X	6	9	0	0	0	0
a3f8126a5bffd5f39f407862e18e928f	Dinoflagellata	Dino-Group-II-Clade-10-and-11_X	0	15	0	0	0	0
a25295b86c457e3795000720c663ab00	Chlorophyta	NA	0	15	0	0	0	0
1e02f3229488c5643188ecb484e1b699	Ciliophora	Leegaardiella	0	15	0	0	0	0
85a73f34f5f112c4e12e045d665aec62	NA	NA	0	15	0	0	0	0
137af7a582b1e98bcd562c5bdfe8dccb	Dinoflagellata	Biecheleria	0	15	0	0	0	0
a37edcd404d46686845fe2dd895998a7	Metazoa	NA	0	15	0	0	0	0
e3f8d67be31b2f02b63e0f74e396e940	Dinoflagellata	NA	0	15	0	0	0	0
2c32ba09f2a96b0a0c6483df2cba4f55	Metazoa	Calcarea_X	0	15	0	0	0	0
b6a3f63fecf3d2bf560992825f1f8dcd	Chlorophyta	Pterosperma	0	15	0	0	0	0
9ee3483e635a5a3967772ee4fc14a690	Lobosa	Parvamoeba	0	0	15	0	0	0
2c19a89236381ca2f4402f629b932496	Dinoflagellata	Alexandrium	0	0	15	0	0	0
dea0fdaa0ca808786c35de8feed00fc8	Eukaryota_XX	Eukaryota_XXXXXX	0	0	8	0	7	0
8b6dd8aacae2a125c73a9f7ecb8de3e4	Dinoflagellata	NA	0	0	0	15	0	0
121e6bf86f089c62b0f0457c7d45221d	Ciliophora	Pseudotontonia	0	0	0	15	0	0
4bc7d8fcd306669cdc055dff9ee71467	NA	NA	0	0	0	15	0	0
185aed0143ba36b8388ce8a00c769e14	Dinoflagellata	Gyrodinium	0	0	0	15	0	0
0ae61faa7ce4469079a4e0544c6945a2	Apicomplexa	Selenidium	0	0	0	0	15	0
b7fca8d67ccd97ef5f47de99c0ab266d	Fungi	NA	0	0	0	0	15	0
7c80d09c050968467555523b4a258891	Ciliophora	Pseudocohnilembus	0	0	0	0	15	0
4b9d83a9c69d8bc63e72d657a3515d75	NA	NA	0	0	0	0	15	0
fe961b074960a9cf1b1fb20976afd3ea	Metazoa	NA	0	0	0	0	15	0
ab9a325eccb31cc914aa9c362f73a4a8	NA	NA	0	0	0	0	15	0
c54edc055504409827eb37adbf2f7195	Apicomplexa	Gregarines_XX	0	0	0	0	15	0
61499654b10416ac892a746283a4c315	Dinoflagellata	Protoperidinium	0	0	0	0	0	15
d27dabfbdd4aafb3fbf9ce5debc1e757	Ciliophora	Spirostrombidium	0	0	0	0	0	15
d9b72559b6bea22b27139106e2496270	Eukaryota_XX	Eukaryota_XXXXXX	0	0	0	0	0	15
ed1b8941dcb49fd1b7656437fd52e90e	Dinoflagellata	Dino-Group-II-Clade-5_X	0	0	0	0	0	15
3d90741efe898022a4657adb8c0851b2	Stramenopiles_X	MAST-7B_X	0	0	0	0	0	15
a95a436458d12284d6b539a0698b226b	Cryptophyta	Falcomonas	0	0	0	0	0	15
f323078e8a4696c98719ed3f1c3588cb	NA	NA	14	0	0	0	0	0
a490dd1049b8c2eee059f63ccef922b4	Ciliophora	Favella	14	0	0	0	0	0
1df3652daf57750607e47cb8e9057126	Dinoflagellata	Protoperidinium	14	0	0	0	0	0
669691348be350072f66da8d1c8627de	Ciliophora	OLIGO5_XX	0	14	0	0	0	0
bf50b7a8db7c4289cc1d27cb751bd900	NA	NA	0	14	0	0	0	0
818e6d5e87c77465c50eae1c1c22fd0b	Dinoflagellata	Takayama	0	14	0	0	0	0
ea96baece3c3c25e64ffe113799bf35a	Dinoflagellata	Takayama	0	14	0	0	0	0
2927f8f627bd68ae1990205548812e84	NA	NA	0	14	0	0	0	0
4a1faf9d90edec1ae90380db39517175	NA	NA	0	14	0	0	0	0
9693bbda539771f76b8fbbb59ff123e3	Dinoflagellata	Alexandrium	0	0	14	0	0	0
1434062b52fce37633267e170441191c	Metazoa	NA	0	0	14	0	0	0
c7fedf26af6a477591bffe78a35b8f2a	Dinoflagellata	Dino-Group-I-Clade-1_X	0	0	14	0	0	0
33cfb496555a6c686459cb6756e4349f	Metazoa	Sympagohydra	0	0	14	0	0	0
2c7a603b9f0edbb9dff6bd8b0d205133	Dinoflagellata	Dino-Group-I-Clade-4_X	0	0	0	14	0	0
8b038bfe5efe891af4b42c79e0f878a5	Dinoflagellata	NA	0	0	0	14	0	0
db4c6f13169aafba44d1fa5a3a5efec1	Chlorophyta	Prasinoderma	0	0	0	14	0	0
ba93c2bda5f68d14df9fce3157547e8b	Ochrophyta	NA	0	0	0	14	0	0
e6c6eb29aed190a47f92f3dd5481f6b0	Dinoflagellata	Noctiluca	0	0	0	14	0	0
c96f4803d6b00df6d953b6eb8bc3aefb	Dinoflagellata	Dino-Group-II-Clade-13_X	0	0	0	14	0	0
21ab9a492a32443c64bcaab71e6ec5f8	Cercozoa	Novel-clade-2_X	0	0	0	14	0	0
c927f98ee3de25c4794d92dbc80a0c98	Dinoflagellata	Dino-Group-II-Clade-1_X	0	0	0	14	0	0
d73910fc18c6791e1a423a47a5469b10	Dinoflagellata	Dino-Group-II-Clade-1_X	0	0	0	14	0	0
75cf226270eeeff3d9ac923c09daa1d2	Chlorophyta	Pterosperma	0	0	0	14	0	0
1de82efef8d0ef88724b5bc839cfbb61	Dinoflagellata	Alexandrium	0	0	0	14	0	0
874f8dcd799f8970de9ae909f6694f94	Dinoflagellata	Dino-Group-II-Clade-4_X	0	0	0	14	0	0
1c78551111ac2bf1ed48284b2772879f	Ochrophyta	NA	0	0	0	0	14	0
640324e7d374e755286515ccf6d586ca	Eukaryota_XX	Eukaryota_XXXXXX	0	0	0	0	14	0
9e157c51f9f2b161413bdbf2a02ab1c5	Eukaryota_XX	Eukaryota_XXXXXX	0	0	0	0	14	0
9e550bc7bf6b7935b9754e00bea3bfd0	Cercozoa	Cercozoa_XXXX	0	0	0	0	14	0
5e61321af45314e9af677e3e79d7a3f9	Dinoflagellata	Protoperidinium	0	0	0	0	14	0
3f45a0104cd87d94e955f7c3001ddc75	Ochrophyta	NA	0	0	0	0	14	0
9360ea116d84533f896681cacff9fa25	Ochrophyta	NA	0	0	0	0	14	0
d023f30f26ec5791dd150c0bb4a6c0ee	Dinoflagellata	NA	0	0	0	0	14	0
1eb3abceb5857cef1f03246cf94aaaff	Dinoflagellata	Dino-Group-I-Clade-1_X	0	0	0	0	0	14
b9a5ebd897ef3544d69de23d056fc144	Dinoflagellata	Alexandrium	0	0	0	0	0	14
5a432d7b62b238f2ffff73a6d9779476	Dinoflagellata	Alexandrium	0	0	0	0	0	14
80ffaab7b3e19e9e3be08b6bc1efaf2c	NA	NA	13	0	0	0	0	0
ebcb5d73309e073c0d4a5225aee7d565	Dinoflagellata	Alexandrium	13	0	0	0	0	0
2e115f6b769844d63a07be7d9ef829a3	Dinoflagellata	Pentapharsodinium	13	0	0	0	0	0
4dae1745fbf19335b58ef969011df3c3	Dinoflagellata	Dino-Group-II-Clade-5_X	0	13	0	0	0	0
b1ac11591e66e2c529d356d0be8a3005	Dinoflagellata	Dino-Group-III_XX	0	13	0	0	0	0
df8a9e3b6664c2f0c5e2ca47e26c5643	Metazoa	NA	0	13	0	0	0	0
04a9a9e3d7482d4a09b34a24193612f5	Dinoflagellata	Dino-Group-II-Clade-13_X	0	13	0	0	0	0
96d7af33d6c7c05b9035be4021299aa9	Dinoflagellata	Dino-Group-II-Clade-8_X	0	13	0	0	0	0
af4bd178f25810d891070bb8629c1706	Dinoflagellata	Dino-Group-I-Clade-5_X	0	13	0	0	0	0
d7eb2580cfd841ca9f5e56127b7df76f	Dinoflagellata	NA	0	13	0	0	0	0
3e83565784d06718edfa5215bb0d9d88	Dinoflagellata	NA	0	13	0	0	0	0
254fec73ce0fbb993971864b3fd07217	Dinoflagellata	NA	0	13	0	0	0	0
398c029bb249d144436b459ec8375f80	Dinoflagellata	Dino-Group-II-Clade-10-and-11_X	0	0	13	0	0	0
390373b4c22d1ef9344ea388c4be99e2	Dinoflagellata	Dino-Group-II-Clade-12_X	0	0	13	0	0	0
3cb258bdfcd9bdcb298291562696c9c6	Ochrophyta	NA	0	0	13	0	0	0
9155331b37f1173cad727479e3107d99	Dinoflagellata	NA	0	0	0	13	0	0
dd1d42d58daaa014c68043257585fe69	Dinoflagellata	Dino-Group-II-Clade-3_X	0	0	0	13	0	0
502ed00f2665c187848809069e04af4d	Ciliophora	Pseudotontonia	0	0	0	13	0	0
fa35c099c7dca5c443139ae9b5584173	Haptophyta	Chrysochromulina	0	0	0	13	0	0
e55581f3d6b20f24fee031f066423720	Chlorophyta	Pycnococcus	0	0	0	13	0	0
a457760671be8bf4200812f5cd0061b0	Dinoflagellata	Dino-Group-I-Clade-1_X	0	0	0	13	0	0
604be9bc053e8fa67c11a558e91f06f5	Dinoflagellata	Dino-Group-II-Clade-1_X	0	0	0	13	0	0
bea81d37df871f5e720c88e8c1cb1314	Stramenopiles_X	MAST-1C_X	0	0	0	13	0	0
763c412a558105c5f39b10c7ce343566	Dinoflagellata	Dino-Group-II-Clade-26_X	0	0	0	13	0	0
e25823da6e53af79a94bad199174fccb	Dinoflagellata	NA	0	0	0	13	0	0
2f309a4a9163f882dbb06051b4707079	Dinoflagellata	Dino-Group-I-Clade-1_X	0	0	0	13	0	0
5ae53b80d059898da989c60512a8751d	Dinoflagellata	Dino-Group-II-Clade-4_X	0	0	0	13	0	0
738091ae08159ac42321704503ea064a	Dinoflagellata	Alexandrium	0	0	0	13	0	0
ec72c31e782c023620682dd5b013faf3	Ochrophyta	Chrysophyceae_Clade-G_X	0	0	0	13	0	0
bff8f59545c34b8072cd92292607e6c7	Dinoflagellata	Dino-Group-I-Clade-1_X	0	0	0	13	0	0
3a15f7445824e8d1b5738b9674b72986	Dinoflagellata	Alexandrium	0	0	0	13	0	0
03789592d81ef1b07745bbd98457991f	Ciliophora	Protocruzia	0	0	0	0	13	0
7afede44aba66dc32c30f1e8464df794	Eukaryota_XX	Eukaryota_XXXXXX	0	0	0	0	13	0
9ea2689740144c7773c03f6493ce65ed	NA	NA	0	0	0	0	13	0
9f33145abe74cf9dab0be300be2fc2be	Ciliophora	NA	0	0	0	0	13	0
1856a0a864ab76d1a81fc40ee28efa06	Fungi	NA	0	0	0	0	13	0
56f0a3745bd6d9f02d4d627207057ae0	Ochrophyta	NA	0	0	0	0	13	0
53fefc15afb492ca6ff0106cc4093953	Ciliophora	Askenasia	0	0	0	0	13	0
0c7e5d78997f5c7ca0cf433598557d2b	Metazoa	NA	0	0	0	0	13	0
6ffd9e0a94735f109268d3ce247a14f1	Ochrophyta	NA	0	0	0	0	13	0
8dac4f3beed3088a2f96ece2b340760d	Choanoflagellida	Savillea	0	0	0	0	13	0
2eea44a1ee8f3cd31b5974b6f010aa1f	NA	NA	0	0	0	0	13	0
298cea1e6a65f92ff955096e1e3fd063	NA	NA	0	0	0	0	13	0
943c8dde534e3e2113ebb547f49a5e4f	Stramenopiles_X	Caecitellus	0	0	0	0	13	0
fe61c6432b68f3a158c052e5ae61c936	NA	NA	0	0	0	0	13	0
015b9199aadc6a3d99ffb6f058be3c1b	Ciliophora	Sessilida_X	0	0	0	0	13	0
809b159f44292020e5e424eadcf255f3	Ochrophyta	Nitzschia	0	0	0	0	13	0
215a8bf8242034c38956a26e197a170b	Eukaryota_XX	Eukaryota_XXXXXX	0	0	0	0	13	0
7d387331035573dd5c9517578938d6cc	Dinoflagellata	Dino-Group-II-Clade-18_X	0	0	0	0	0	13
f971f0ec1a857c43ed50fcb5e85c18a9	Ciliophora	Pseudotontonia	0	0	0	0	0	13
6a95ba750aba107f719be510401c938f	Dinoflagellata	Gambierdiscus	0	0	0	0	0	13
c227665fe24320a0772107991d9671ed	Dinoflagellata	Noctiluca	0	0	0	0	0	13
be719c1629f9fadb0b8599be9da04b8b	Ciliophora	Spirostrombidium	0	0	0	0	0	13
e49e1e3b48afc2a8058c3c238445ce63	Haptophyta	Chrysochromulina	0	0	0	0	0	13
361838be8ebaae008727652d913d833f	Cercozoa	Novel-clade-2_X	0	0	0	0	0	13
8b4478f78ba936532bc0caffe33ac395	Dinoflagellata	Heterocapsa	0	0	0	0	0	13
ccbe9debe2d4d51f5af49179a3f50b1d	NA	NA	12	0	0	0	0	0
e0a86f52626f2eb74aa668a0e51452e3	NA	NA	12	0	0	0	0	0
027020ed953f80f450c8c6698a6f38a2	Dinoflagellata	Dino-Group-II-Clade-10-and-11_X	12	0	0	0	0	0
b8ea0ba8443358ded79368902f16ec41	Eukaryota_XX	Eukaryota_XXXXXX	12	0	0	0	0	0
6a6bf3bed684e4f4bad5daa9068525da	NA	NA	12	0	0	0	0	0
b05c879f7226875363ad30a031f4f8bc	Dinoflagellata	NA	0	12	0	0	0	0
616e4231a9ddb3c471cffe98db0c7fa9	Dinoflagellata	Alexandrium	0	12	0	0	0	0
075288fde13a2bbedfa7955018c240b7	Eukaryota_XX	Eukaryota_XXXXXX	0	12	0	0	0	0
28228187845b9e5bcb21224a77d538db	Cercozoa	Novel-clade-2_X	0	12	0	0	0	0
9a2a53014776c5521b15e3f200399d29	Haptophyta	NA	0	12	0	0	0	0
4a57cacf08b3e302d7674f5e286e1d9f	Dinoflagellata	NA	0	12	0	0	0	0
6a1347737b147c5d9ab1a2151fd4f2ed	Dinoflagellata	NA	0	0	12	0	0	0
aa748af2d6a43ebb388e82a4a2e9e439	Dinoflagellata	Heterocapsa	0	0	12	0	0	0
214444230b443d89e5ae96663f3e6501	Metazoa	Owenia	0	0	12	0	0	0
e30ac5d28af939909945d7e8628582e0	Dinoflagellata	Dino-Group-V_XX	0	0	0	12	0	0
fd471a8f297f78bdcaca22231ef2a0f6	Dinoflagellata	NA	0	0	0	12	0	0
1b02d39bc43bd73f3ff316e24039e014	Dinoflagellata	Dino-Group-II-Clade-1_X	0	0	0	12	0	0
6f9eb613c92d2619930fd6997e5f7eb7	Ciliophora	Strombidium_R	0	0	0	12	0	0
314225faa043f3ec3d86e120c733882b	Metazoa	Bestiolina	0	0	0	12	0	0
eecc95c45f1ab5dfdb92f18995d2d074	NA	NA	0	0	0	12	0	0
da1eca04610f9d8971d8c50a2bf8b448	Dinoflagellata	NA	0	0	0	12	0	0
a425ef5068857626986180eefeed4843	Telonemia	Telonemia-Group-2_X	0	0	0	12	0	0
88dc2d4ee020a23756ce5e5b494a5a31	Dinoflagellata	Protoperidinium	0	0	0	12	0	0
51029892d20bd63e95869a52d3346272	Dinoflagellata	Takayama	0	0	0	12	0	0
56ab83ea627503e9b7f74506d4de4b85	Katablepharidophyta	Katablepharidales_XX	0	0	0	12	0	0
6073e134cc6205aadfe30c0d40305d55	Dinoflagellata	NA	0	0	0	12	0	0
7229585c7de7bc62032c33e74c2816cc	Fungi	Mortierella	0	0	0	0	12	0
1385b065f22ef460ed3b3a0a6772f2f7	Dinoflagellata	Alexandrium	0	0	0	0	12	0
aa4b7b2bd9064cb7a5002fd3575e1a5e	Ciliophora	NA	0	0	0	0	12	0
b84da65f1cc69191d69f96a31d3c3ed1	Eukaryota_XX	Eukaryota_XXXXXX	0	0	0	0	12	0
0948075bcf57fb8bf823272bb871b853	Ciliophora	Vaginicolidae_X	0	0	0	0	12	0
94a8f21e0e55c9d6205b2c6d24f39623	Ciliophora	NA	0	0	0	0	12	0
cb823c22d211e12b6143775cef71a0c7	Fungi	NA	0	0	0	0	12	0
20b58a53a41a659d47aa3122ed88694e	Stramenopiles_X	Thraustochytriaceae_X	0	0	0	0	12	0
310b6078737e831dfaee85dcf4e10f24	NA	NA	0	0	0	0	12	0
a4d9de5421e988dc9e8a0e1c316e016f	NA	NA	0	0	0	0	12	0
0fd37c2aee7a67ea19546c09c866b4af	Dinoflagellata	Dino-Group-I-Clade-1_X	0	0	0	0	0	12
0b97b37f7304f460348ff5dbf210da5c	NA	NA	0	0	0	0	0	12
2aa6717aeb206a5fe9c22cf5102c07e7	Ochrophyta	Corethron	0	0	0	0	0	12
91c426f6fdf6f890b7f3867dc515db0c	Ciliophora	Strombidium_R	0	0	0	0	0	12
5ec472df0dd6dbcdda8e96422407896c	Eukaryota_XX	Eukaryota_XXXXXX	0	0	0	0	0	12
865914454f0fb3a4fd360f08402f3c00	Telonemia	Telonemia_XXXX	0	0	0	0	0	12
a92096c46339099d3048cdc11545c24c	Dinoflagellata	Protoperidinium	11	0	0	0	0	0
76ba85c408fbfc5f4984eaeec83e046e	NA	NA	11	0	0	0	0	0
48b89b08dfed5668cf8d3b37528bbc1b	NA	NA	11	0	0	0	0	0
f9b249df54ff9f478e2fb71c3862e4d7	NA	NA	11	0	0	0	0	0
7578d1302bbbfa5b7928118962bba6cd	NA	NA	11	0	0	0	0	0
97c35edd7459f7edfc933fa43435667d	NA	NA	11	0	0	0	0	0
687a8ac7fdf1bc3ffab4adf377c73e76	Cercozoa	Novel-clade-2_X	0	11	0	0	0	0
e79215a981009c7e6527230aff8e3fed	NA	NA	0	11	0	0	0	0
15f03c0e2f8f3050e08b16cd6dffe414	Ciliophora	Strombidiida_D_XX	0	11	0	0	0	0
58bc1d684d6624b3403d9386b2dddb38	Ciliophora	Spirostrombidium	0	11	0	0	0	0
f10733e960197a3ec2b9256cbd9f52fb	Ciliophora	Pseudotontonia	0	11	0	0	0	0
ecb3c9734d7f9ede7ac7e371cfd55e80	Dinoflagellata	NA	0	11	0	0	0	0
fdb9720f11bd526954c6546702def6c3	Ochrophyta	Chrysophyceae_Clade-G_X	0	11	0	0	0	0
aa4e632578997c99500e9b91aba3fed8	Dinoflagellata	Dino-Group-II-Clade-10-and-11_X	0	11	0	0	0	0
7f9ddc91fb2a3ce8fde378ad6b541efc	Dinoflagellata	Dino-Group-II-Clade-1_X	0	11	0	0	0	0
952fc0e839cd85aee328168dc9164e80	Dinoflagellata	Alexandrium	0	11	0	0	0	0
ae0ad1911073df1ca362052ae2bc4b5e	Dinoflagellata	Dissodinium	0	11	0	0	0	0
811e3ad4c3c059444aa30e232a91b484	Dinoflagellata	Dino-Group-II-Clade-10-and-11_X	0	11	0	0	0	0
2689cf74b09cbf9a5006e4673afe1226	Dinoflagellata	Dino-Group-II-Clade-4_X	0	11	0	0	0	0
3b57e35c2ee45ca07873a4e0c67b3a60	Chlorophyta	Prasinoderma	0	11	0	0	0	0
11563d7210a477a71744415036543d68	Dinoflagellata	Dino-Group-II-Clade-26_X	0	11	0	0	0	0
d6242249c53bd400ebe133ed83d1b438	NA	NA	0	9	0	2	0	0
8e1704ee632b6e217b5702d52feff8a5	Dinoflagellata	Alexandrium	0	0	11	0	0	0
11e6ebda8d8f89663ef79fb768ab760f	Dinoflagellata	Alexandrium	0	0	11	0	0	0
d6371c53d083782c93259a6253d8a17e	Dinoflagellata	Protoperidinium	0	0	11	0	0	0
72329f0cb8f66ed72a26272b2b1b08cb	NA	NA	0	0	11	0	0	0
eeb656efb919d1d50fc3aa107e198592	Ochrophyta	Chaetoceros	0	0	11	0	0	0
a0c2b7d95c787cd5756c8f6fb9312110	Ochrophyta	Seminavis	0	0	3	8	0	0
145050b7e290b33c32e980d2c82df4c0	Dinoflagellata	Dino-Group-I-Clade-4_X	0	0	0	11	0	0
35f88c1ace0292dceac0fab6cdafa4ec	Dinoflagellata	NA	0	0	0	11	0	0
ce9ca4fa7b07a2c097ff8d55b800e074	Dinoflagellata	Dino-Group-I-Clade-4_X	0	0	0	11	0	0
9897713a3449852bab7bdcd3a75651fb	Katablepharidophyta	Katablepharidales_XX	0	0	0	11	0	0
443a7e9bc343f6cf4c0ae3e58632f332	Eukaryota_XX	Eukaryota_XXXXXX	0	0	0	11	0	0
1cc4d4eda9eb44e79561fe4fd5bc84aa	Dinoflagellata	NA	0	0	0	11	0	0
a345d4bac987ac97e29b9a22146ce0fc	Dinoflagellata	Dino-Group-II-Clade-5_X	0	0	0	11	0	0
34ae250940f44244801757292d86d36a	Chlorophyta	Prasinoderma	0	0	0	11	0	0
af29f184eb1c31980ff3d7ea00cbbc8f	Metazoa	Calcarea_X	0	0	0	11	0	0
7bc7824915e4ad7f90510c1944465d25	Dinoflagellata	Dino-Group-II-Clade-14_X	0	0	0	11	0	0
7a313f2512786a1dea028ffc6b713f31	Dinoflagellata	NA	0	0	0	11	0	0
a89a959e462de137043bb800b21ccfbb	Ochrophyta	NA	0	0	0	0	11	0
3fe77639e596a7e547d587da2c3605bf	NA	NA	0	0	0	0	11	0
64132595851533fa11b4958eefa6b0f3	Stramenopiles_X	Thraustochytriaceae_X	0	0	0	0	11	0
73555f616bb990aa6cd3313e4bd86e35	Ciliophora	Zoothamnium_2	0	0	0	0	11	0
8a57e83a2de932ead0fbb3054a294027	Dinoflagellata	NA	0	0	0	0	11	0
0af64ba00f0d9fe8e68f1c7ee4972034	Eukaryota_XX	Eukaryota_XXXXXX	0	0	0	0	11	0
1f117dccfe6d450a1d3f55604af1d910	Fungi	NA	0	0	0	0	11	0
45306fe0933482a797b4d43ecc9d97c7	NA	NA	0	0	0	0	11	0
d39bb605991cb9083a224a7cdefd5833	Ciliophora	NA	0	0	0	0	0	11
6f404d43e6887ad76cea7ef5c9410ba9	Dinoflagellata	NA	0	0	0	0	0	11
787e6b1107f0fc82de2fbf05a052935d	Dinoflagellata	Dino-Group-I-Clade-5_X	0	0	0	0	0	11
99e24f09bb9729fe154996c75cb83366	Ciliophora	Askenasia	0	0	0	0	0	11
f84397e72ad543de681b4b811789eda2	Dinoflagellata	Euduboscquella	0	0	0	0	0	11
2defa5c5de7fa45699ed552f7e125c1c	Metazoa	NA	10	0	0	0	0	0
69fe8a8e75c3f76d20b087aac5ac2108	Eukaryota_XX	Eukaryota_XXXXXX	10	0	0	0	0	0
f52b98d7f4c19ba445c89b94fdd7c493	Metazoa	NA	10	0	0	0	0	0
46081cfbba356f4aa0f638e5c5202e62	Ciliophora	Askenasia	10	0	0	0	0	0
4b99c915b8301e7bc22453240855add8	Dinoflagellata	Dino-Group-I-Clade-5_X	0	10	0	0	0	0
6165b7a10f4eb50bdf77b2838aefe7eb	NA	NA	0	10	0	0	0	0
ccf396c4566bc1b35ff49ea5f793f480	Eukaryota_XX	Eukaryota_XXXXXX	0	10	0	0	0	0
d71f65803eeeb0bd0a1af8b7d28e1c2b	Choanoflagellida	Stephanoeca_Group_H	0	10	0	0	0	0
35fd63e7abfb7faabde8fb3c251348cf	NA	NA	0	10	0	0	0	0
b7deaf566efc0964126f14778d791184	Dinoflagellata	Dino-Group-II-Clade-4_X	0	10	0	0	0	0
9f03338a3fdda082e8f0f77a5888aa24	Dinoflagellata	Dino-Group-II-Clade-10-and-11_X	0	10	0	0	0	0
36abba7aff0fc9ed8506ecad8b063886	Fungi	NA	0	10	0	0	0	0
5700cea936a588ab4e55de73c0371702	Chlorophyta	NA	0	10	0	0	0	0
e803895d00734acd5f97d3449c60be4a	NA	NA	0	10	0	0	0	0
3196f92aa72928c1795634d54eb4865c	Dinoflagellata	Dino-Group-I-Clade-3_X	0	10	0	0	0	0
08bf114b9ab9b63fe612d4850ef736b1	Stramenopiles_X	Thraustochytriaceae_X	0	10	0	0	0	0
e8685494259b3e1fd2b5c6b179742c5a	Ciliophora	Strombidiidae_H_X	0	10	0	0	0	0
e76c472b8bb6faecbef981ee5520d2b3	Dinoflagellata	Dino-Group-II-Clade-14_X	0	10	0	0	0	0
960ce867c77a11edff4d386a9681d358	NA	NA	0	0	10	0	0	0
c27b80a620eda9c5c0ae5c9459510f6c	Dinoflagellata	Dino-Group-I-Clade-1_X	0	0	10	0	0	0
f5f9e4a1873095154bd17a47c6541601	Dinoflagellata	Alexandrium	0	0	10	0	0	0
97e651d7bcee1f635b5bceeee87e28fa	Dinoflagellata	Alexandrium	0	0	10	0	0	0
383e581cf61a6751f15272d426a700b8	Apusomonadidae	Apusomonadidae_Group-2B_XX	0	0	10	0	0	0
fa1cc4debe83236e18483e16a19c5e5e	Eukaryota_XX	Eukaryota_XXXXXX	0	0	10	0	0	0
a9400ec5d07c8e9a6f52a9bd750b1605	Dinoflagellata	Alexandrium	0	0	10	0	0	0
24230b47fdb7f15db900e53ee76fd7a4	Fungi	NA	0	0	10	0	0	0
7c20e5cbce805873da7dba2427d6766e	Stramenopiles_X	Thraustochytrium	0	0	10	0	0	0
d7b91c060da20d0e86f1df29edb65bca	NA	NA	0	0	10	0	0	0
7dfebd5b2b40ecc31eef6fd15a5972a5	Lobosa	Tubulinea_XXX	0	0	10	0	0	0
ebe26148d26270c0e22dc2801d61d457	Dinoflagellata	Alexandrium	0	0	0	10	0	0
93d49be29f1d783103a4894e34b62b80	Metazoa	NA	0	0	0	10	0	0
5950e97b38c65ea4945fb291512d83fc	Dinoflagellata	Alexandrium	0	0	0	10	0	0
1c75408e1423b2771410015883c3ec16	Dinoflagellata	Alexandrium	0	0	0	10	0	0
3134bfa87127cb1d06ab92757f8055c3	NA	NA	0	0	0	10	0	0
bb03c2620b5d1410ef347d509d7ad023	Dinoflagellata	Chytriodinium	0	0	0	10	0	0
5396446e4b5f0f20703f0dc0136b79f5	Chlorophyta	Prasinoderma	0	0	0	10	0	0
adc6311b9ee3279af49d9469f1ab20a9	Ciliophora	Strobilidiidae_I_X	0	0	0	10	0	0
740b3a9e221c3b8c4078ed1b54aeca3a	Dinoflagellata	NA	0	0	0	10	0	0
7b61d3494d82667f3dd76834e154b4c6	Dinoflagellata	Alexandrium	0	0	0	10	0	0
0b580a56e92f3d2ab7872cb161ec3185	Haptophyta	Prymnesiaceae_X	0	0	0	10	0	0
aefff967d7dddd89ca41b0c2e1afca56	Dinoflagellata	Dino-Group-II-Clade-6_X	0	0	0	10	0	0
89f15fc01e50b2bbfec910779452c2a2	Chlorophyta	Pterosperma	0	0	0	10	0	0
d2ea7780a0b3e055b9c4eca2d77ead11	Dinoflagellata	Alexandrium	0	0	0	10	0	0
99865cb1dd0c69725dcd8505a0daa503	Metazoa	NA	0	0	0	10	0	0
902ada321ed2373316d8b100d844b5f3	NA	NA	0	0	0	0	10	0
9bf0f6422063ce65dfb9b635b693003a	NA	NA	0	0	0	0	10	0
78c77d927055498d8878032ce7143636	Eukaryota_XX	Eukaryota_XXXXXX	0	0	0	0	10	0
a126a7ed9e7501a537ebb9d44cb8effb	Ochrophyta	NA	0	0	0	0	10	0
a67c1b7211e8fe3e6fb867eb20fd2456	Dinoflagellata	Alexandrium	0	0	0	0	10	0
4b6bbc6c64e354506d573a4ea9b085e1	Cercozoa	NA	0	0	0	0	10	0
c7eee8cdddbd47a3b5aa78558cb405e1	Apusomonadidae	Apusomonadidae_Group-2B_XX	0	0	0	0	10	0
00ea09a2c7c1af0a4a009a3980f4027e	Ciliophora	NA	0	0	0	0	10	0
52a7e64e1423f3d6d448a6ac4c2df616	Fungi	NA	0	0	0	0	10	0
592ae84ae70b069a13ca8c12ac5c9623	NA	NA	0	0	0	0	10	0
3ec6139e3e8a13ac9728c36f5c5b9a4c	NA	NA	0	0	0	0	10	0
1075b0f6cc2915807ec58cc9a75b64f4	Dinoflagellata	NA	0	0	0	0	10	0
bc35972ac774352075a6f9a8a8be01f5	Fungi	NA	0	0	0	0	10	0
f6fdb6678cad413a6696d3ff39a06db6	Ciliophora	Philasterida_X	0	0	0	0	10	0
9443f8415142787e503c61d652388ee8	NA	NA	0	0	0	0	10	0
0a873ae9e21e377dba7b54aebee20677	NA	NA	0	0	0	0	10	0
31cbef73d43bf85912a0f20623caecce	NA	NA	0	0	0	0	10	0
a29ab65ebd1a0ecdb15da1f6c6c6c9df	Dinoflagellata	NA	0	0	0	0	0	10
55fcea898d5f48614ab59915bd463cfa	Choanoflagellida	Stephanoeca_Group_H	0	0	0	0	0	10
a1df0aad2511679b95bda25312c366fd	Dinoflagellata	Dino-Group-II-Clade-10-and-11_X	0	0	0	0	0	10
42b3449985736f79bfeadcadbc8b97e5	Dinoflagellata	NA	0	0	0	0	0	10
6bd90122181eafb80de19918b6b84d68	Ochrophyta	Tenuicylindrus	0	0	0	0	0	10
7f8224df59da18d1f2a89c3394199f56	Ciliophora	Strombidium_R	0	0	0	0	0	10
a6c7d3c4de58b09fab55f9ffc7198e52	NA	NA	0	0	0	0	0	10
ed5256d21afd7c1bd038f7faaedbcae9	Chlorophyta	NA	0	0	0	0	0	10
a9ef0800bcd942db64732c0243d4abfc	Dinoflagellata	Prorocentrum	0	0	0	0	0	10
94b31e88c6632607f9fd548389361122	Apicomplexa	Selenidium	0	0	0	0	0	10
04d2d883c095466d051237cf6c948afd	Apusomonadidae	Apusomonadidae_Group-2B_XX	9	0	0	0	0	0
9571ed23104ff28c07d6113f7f8ef79d	Eukaryota_XX	Eukaryota_XXXXXX	9	0	0	0	0	0
04cf5bfb05ad20e6a5f326c7772dddb9	Metazoa	NA	9	0	0	0	0	0
29fd7b3f8b4a1d690ada74e892e34fcc	Fungi	NA	9	0	0	0	0	0
cdf85c7fe1bbc57a8c9bb68e66912798	Metazoa	NA	9	0	0	0	0	0
b7658f8193ed03efe46efeb2907948c8	NA	NA	9	0	0	0	0	0
7de4db571acac24872c46b4cb48d1ac6	Dinoflagellata	Protoperidinium	0	9	0	0	0	0
0791e07f4edc13ea9fe296ddbb11c600	Ciliophora	OLIGO5_XX	0	9	0	0	0	0
a84e0c92f20cf640cab90a6848a4c86c	Dinoflagellata	Dino-Group-II-Clade-1_X	0	9	0	0	0	0
89bb9585aa3805a428c70e1faf348e46	Katablepharidophyta	Leucocryptos	0	9	0	0	0	0
ae66de5bdf9f36a4fa53b32c860d45b9	Eukaryota_XX	Eukaryota_XXXXXX	0	9	0	0	0	0
ec976a2cf9cf20b602634fbd4b7c28c1	Dinoflagellata	NA	0	9	0	0	0	0
3a464fec0643bb007a6a3edc5ad32a9c	Dinoflagellata	Dino-Group-II_XX	0	9	0	0	0	0
7b924d34afca35c34c979ce6e614071c	Ochrophyta	Nitzschia	0	9	0	0	0	0
d40f83fa2b3c10d106fc4f4a4c4b6850	Dinoflagellata	Dino-Group-II_XX	0	9	0	0	0	0
0a0783a895abc0a84b46ff0d9ff68079	Dinoflagellata	Biecheleria	0	9	0	0	0	0
fdd8fd82578b3a125f4196555bec5f9c	NA	NA	0	0	9	0	0	0
8b65845ccab80f4af8ac5d5e2e63f155	Metazoa	NA	0	0	9	0	0	0
ad82fbe21ff7cb6987ac994d63dde5c0	Apusomonadidae	Apusomonadidae_Group-2B_XX	0	0	9	0	0	0
a175fc5fbe46659fad92ee160eec2e6b	Dinoflagellata	Alexandrium	0	0	9	0	0	0
4d7843517fce9c1405bdfda08750f1de	Fungi	NA	0	0	9	0	0	0
922bef58661a1678259d626647e0754b	Dinoflagellata	Alexandrium	0	0	9	0	0	0
a5092b1efc74a2712575dd7cdbd11698	NA	NA	0	0	9	0	0	0
63e0dcaf6f51dcb6b6b3985194ed681a	Dinoflagellata	Alexandrium	0	0	9	0	0	0
f7bc3c9d007c90fcfb1898170765bbf3	Dinoflagellata	Alexandrium	0	0	9	0	0	0
fffa4e72d4b7bf43ca7381d8ce16797c	Dinoflagellata	Chytriodinium	0	0	9	0	0	0
a0635257e6db86db61817a58f8ac220c	Dinoflagellata	Alexandrium	0	0	0	9	0	0
1132e3a8c8bf32e1cc66fafc7b79afc7	Dinoflagellata	Chytriodinium	0	0	0	9	0	0
3362419da69c51ee7e5e1f341f0787cc	Ciliophora	Strombidium_M	0	0	0	9	0	0
ae7bdb8cb6b7e55319515c588bce5be6	Chlorophyta	NA	0	0	0	9	0	0
947ed246e792eac1235747bc340b29d8	Dinoflagellata	Alexandrium	0	0	0	9	0	0
aff91b40e85d8b0dafad1d357deb4910	NA	NA	0	0	0	9	0	0
adbf08f8d4493d049250b1e04464d1d8	Dinoflagellata	Chytriodinium	0	0	0	9	0	0
b62d0d8f65c619dd49be91bc20e5bd55	Stramenopiles_X	Thraustochytriaceae_X	0	0	0	9	0	0
a50f5295edf0b6802322f7aebd6a1d8a	Eukaryota_XX	Eukaryota_XXXXXX	0	0	0	9	0	0
7a7cc9f449cda9563cba0af65a2e673b	Chlorophyta	Prasinoderma	0	0	0	9	0	0
778051064fda61637abbecbf434eced0	Chlorophyta	Pterosperma	0	0	0	9	0	0
c2cb95988d230f34239f83fb645bb161	Katablepharidophyta	Leucocryptos	0	0	0	9	0	0
fb9fd41942ea7d6fbe293267d640eb28	Dinoflagellata	Dino-Group-I-Clade-4_X	0	0	0	9	0	0
b6641bbbcf181f349db3b732cebb5c94	Fungi	NA	0	0	0	9	0	0
739b46bdf581b6cb87597885f12e40c4	Dinoflagellata	Alexandrium	0	0	0	9	0	0
1c2d591807aa893de5f0c7760ce464d5	Dinoflagellata	Alexandrium	0	0	0	9	0	0
79d064cd6b29f86ebb725d221bf48185	Eukaryota_XX	Eukaryota_XXXXXX	0	0	0	0	9	0
595ce0ea719576892b80870d956d6ec2	Eukaryota_XX	Eukaryota_XXXXXX	0	0	0	0	9	0
8e208667bc88a3e9b9b36f975cd29eb8	NA	NA	0	0	0	0	9	0
e1142a4c847c02bb7a83678bd3675a08	Dinoflagellata	Alexandrium	0	0	0	0	9	0
fa7c1899b546db1215c04da7531ae79d	Stramenopiles_X	Thraustochytriaceae_X	0	0	0	0	9	0
a0b7391c4737a2b4a931f5b92a3ff209	NA	NA	0	0	0	0	9	0
5a64d74ac8481c1d3cc9ee496c5fd6ae	NA	NA	0	0	0	0	9	0
b48ec29ea4a4936e5d627a385cc5c92a	Eukaryota_XX	Eukaryota_XXXXXX	0	0	0	0	9	0
7fe87f0496c778c31c6b11ed9b99bb04	Eukaryota_XX	Eukaryota_XXXXXX	0	0	0	0	9	0
143b1ea3099d532f1b013568213d40d6	NA	NA	0	0	0	0	9	0
951c5cd512b9606997bb61ce3936544f	Ochrophyta	NA	0	0	0	0	9	0
c334aefde2c22963f80cd0dff07b89c6	Eukaryota_XX	Eukaryota_XXXXXX	0	0	0	0	9	0
313c94d75b3fdd0c5d2f3ec1aa2fd35b	NA	NA	0	0	0	0	9	0
cb097915200afaa1a90809fa5cce88ce	Dinoflagellata	Alexandrium	0	0	0	0	9	0
3222d30a4c45372084a01b322be03a63	Mesomycetozoa	Rhynosporidae_X	0	0	0	0	9	0
428d069842a5078ffb76b6e6961882b0	Metazoa	NA	0	0	0	0	9	0
50f2f6e4c3fdc632ef3277e92ae07946	NA	NA	0	0	0	0	9	0
cb37deb9e42935ceafbb2f5693a64b12	Stramenopiles_X	Thraustochytriaceae_X	0	0	0	0	9	0
24217dbb9f3063b987ff668b1654ac67	Eukaryota_XX	Eukaryota_XXXXXX	0	0	0	0	0	9
e16fb605b75c509c6818d3257c636401	Stramenopiles_X	Thraustochytriaceae_X	0	0	0	0	0	9
90fc7a7bdb7f0b221f3b94b5ec99cf7c	NA	NA	0	0	0	0	0	9
2834df22923900504135dd5eae9a3877	Metazoa	Calcarea_X	0	0	0	0	0	9
9f2a2f3ac7811f61f80de47d3d38bea2	Katablepharidophyta	Katablepharidales_XX	0	0	0	0	0	9
5f6fc8d848676c4f3eb5e1b9a7d17483	Dinoflagellata	NA	0	0	0	0	0	9
0fc0a9da4fd4ca3b471f97a3c49bde73	Ciliophora	Spirostrombidium	0	0	0	0	0	9
f9a8b312f3ff1035f729898135f1d44f	Ochrophyta	Polar-centric-Mediophyceae_X	0	0	0	0	0	9
69c2e7ea823bd7a4fbdd84fd0a29cce7	Eukaryota_XX	Eukaryota_XXXXXX	0	0	0	0	0	9
cfcb7f238fdf0664d4b50eae0da4da86	NA	NA	0	0	0	0	0	9
54c82807e008f7a66d9952e62d9c00a0	NA	NA	0	0	0	0	0	9
197b13f23bc9bb45f0fb08abd08b35ac	NA	NA	8	0	0	0	0	0
6eb2f187690b66a1772adabd36096dc5	Ochrophyta	NA	8	0	0	0	0	0
c5b98f3ae3733bddec07bf50929eec12	Ochrophyta	NA	8	0	0	0	0	0
15dd5194912202461f8128443cd4ecc7	Metazoa	NA	8	0	0	0	0	0
905b92f274ef621b09a0fe32d2861271	Ochrophyta	NA	8	0	0	0	0	0
a87ceee637f9a069e7421649abfa35a1	Ochrophyta	NA	8	0	0	0	0	0
64691828340873c61e50c8d8990d0076	NA	NA	8	0	0	0	0	0
e0e0340968cecf27292b17e20fb8e38d	Metazoa	NA	8	0	0	0	0	0
8b2e331f52b6c76b7a4a46eac7b41c62	Metazoa	NA	8	0	0	0	0	0
faffe8df8bf2b689c8ddb9f5856eff14	Dinoflagellata	NA	8	0	0	0	0	0
ebe8aa27a7fc4991da64229af207a704	Eukaryota_XX	Eukaryota_XXXXXX	2	0	6	0	0	0
726fcec82f954f07e950dcf5e705f193	Dinoflagellata	Dino-Group-II-Clade-6_X	0	8	0	0	0	0
e8a955a1c57259e16154a26772f1883e	Telonemia	Telonemia-Group-2_X	0	8	0	0	0	0
9faf99ea927bc56f9935b628ec1722ec	Dinoflagellata	Dino-Group-II-Clade-36_X	0	8	0	0	0	0
7e4e4343047b294c82ee75a99c95297f	Fungi	Cryptomycotina_XX	0	8	0	0	0	0
1d647cc76a5b42bb15677862c0258fba	Chlorophyta	Pterosperma	0	8	0	0	0	0
f7e085cc33538c22ddc1c6d1eb5b99e3	Dinoflagellata	Gymnodinium	0	8	0	0	0	0
98476ff1f1bff3bd852784f628d09451	NA	NA	0	8	0	0	0	0
1c36ef392d5378136a7828d58cc94a3e	Ochrophyta	Chrysophyceae_Clade-G_X	0	8	0	0	0	0
58c07c3cff713e0abce928e9e32bd5b7	Apicomplexa	Selenidium	0	8	0	0	0	0
19a73b157453df2851b3dcb027895276	Dinoflagellata	Dino-Group-II-Clade-10-and-11_X	0	8	0	0	0	0
e976a937f8abff24ffda88d58eafbe48	Radiolaria	Acantharea-Group-II_XX	0	8	0	0	0	0
83f4eecf0cfd95110fca82295f9eb6c3	Dinoflagellata	Dino-Group-II-Clade-3_X	0	8	0	0	0	0
987a63359b0cfc18c2730e8389faae32	Chlorophyta	Pterosperma	0	8	0	0	0	0
4dd746bb177af4a885243addd949515a	Ciliophora	Philasterida_X	0	8	0	0	0	0
5344abbad43c73b269d546ffa0bb25c6	Fungi	NA	0	8	0	0	0	0
c9a6e378c9fe8da07178af2b72586ee0	Fungi	NA	0	8	0	0	0	0
dd84db38673c0216e3401d17174bad54	Choanoflagellida	Stephanoeca_Group_H	0	5	0	0	0	3
5d5f1e15bebd43cff0e5a6c773053d70	Dinoflagellata	Protoperidinium	0	0	8	0	0	0
ca114554ad6c05098443441f044eea1d	NA	NA	0	0	8	0	0	0
ccd1ee8541f1e56b2027bed4b4bbf219	Dinoflagellata	Dino-Group-II-Clade-10-and-11_X	0	0	8	0	0	0
38fe311399770ba29621c762bc7ea154	Dinoflagellata	Alexandrium	0	0	8	0	0	0
01dd4b89f47cc66bfef1ca6094a9ddde	Dinoflagellata	Alexandrium	0	0	8	0	0	0
bf6fcfbb663520fca8c3f1858b114283	Lobosa	NA	0	0	8	0	0	0
34906ce8abde5c51407c2056332c5609	Dinoflagellata	Alexandrium	0	0	8	0	0	0
a6655932e191420ed7425a06faf35d66	Metazoa	Sympagohydra	0	0	8	0	0	0
23829922dfca61cafc10cb0fea70cb1c	Ochrophyta	NA	0	0	8	0	0	0
5e12c8bd4f36beedc3fa504060210bbb	Dinoflagellata	Alexandrium	0	0	8	0	0	0
217244d4542b402ea2af4ff943f351f2	NA	NA	0	0	4	0	4	0
43e260619c512b58306e61c0716a2387	Dinoflagellata	NA	0	0	0	8	0	0
7890f72adbb712f0313bdd52a8dff9e1	Fungi	NA	0	0	0	8	0	0
9bf00f109c70a8afefcd6bca0f5570ae	Cryptophyta	Rhodomonas	0	0	0	8	0	0
968429cbb46ec363a3b6f52274aee6be	Chlorophyta	Pterosperma	0	0	0	8	0	0
bc56c76793b56213a29b134458d43e0b	Ciliophora	NA	0	0	0	8	0	0
31f6d38de3dc81c779bfc25de2b35aae	Lobosa	Tubulinea_XXX	0	0	0	8	0	0
f218a1131245dec0f1034611ae75d930	Cryptophyta	NA	0	0	0	8	0	0
29aff8f92bbfcb858194ebfce7cf3177	Choanoflagellida	Stephanoeca_Group_H	0	0	0	8	0	0
7b7463e7f0f79cdf82f0c947154ca59f	Katablepharidophyta	Katablepharidales_XX	0	0	0	8	0	0
6a7a589fee96682bd032939fe936fa6e	Haptophyta	Chrysochromulina	0	0	0	8	0	0
117d0514eb09e27c202a137c5bfa63cd	Dinoflagellata	Alexandrium	0	0	0	8	0	0
c3a9f680ddff2afb6777db9de06b956a	NA	NA	0	0	0	8	0	0
66e8f3d9a82630375c6f4ace8df2e316	Ciliophora	Askenasia	0	0	0	8	0	0
669d632b5dc16663002ac2e670e94bf2	Dinoflagellata	Dino-Group-II_XX	0	0	0	8	0	0
d0a74312832ba82bd911b2635b92e1a0	Dinoflagellata	Dino-Group-II-Clade-4_X	0	0	0	8	0	0
8be921f62a11703c98b16598501269e4	Cryptophyta	Rhodomonas	0	0	0	8	0	0
2a0c364c655348e6f51ccc4c273081d2	Ciliophora	NA	0	0	0	8	0	0
524591fe534bf26bfb48831e3e354ed8	Dinoflagellata	Dino-Group-II-Clade-50_X	0	0	0	8	0	0
23eeddf5ef7480bcc22f6108ddfe6ada	Chlorophyta	Dolichomastix	0	0	0	8	0	0
6182138dc09e2cc6f156b3d1e531895b	Dinoflagellata	NA	0	0	0	8	0	0
f86d3a654b342ab056ff1bcf70141362	Dinoflagellata	Alexandrium	0	0	0	8	0	0
dfdf00b6f89625c3da12c99afaad74c1	Eukaryota_XX	Eukaryota_XXXXXX	0	0	0	0	8	0
a89db8405d870f70de64786c912db95c	Ochrophyta	NA	0	0	0	0	8	0
688811893c3baad248fcbca1f3b187a7	Eukaryota_XX	Eukaryota_XXXXXX	0	0	0	0	8	0
1f6d399d688df4766ab3caafdabec82c	Ochrophyta	NA	0	0	0	0	8	0
302d0d4fc7e36e43ba8f346ecc220217	Eukaryota_XX	Eukaryota_XXXXXX	0	0	0	0	8	0
cac1d49c870c8965234bb817d4d2fa9c	NA	NA	0	0	0	0	8	0
d258f1f7ba9b2492907351c1c9bdbb84	Ciliophora	NA	0	0	0	0	8	0
340d87020393d1c69275fe927bdcb4a6	Apicomplexa	Gregarines_XX	0	0	0	0	8	0
fa5f51adb56f86424c0cdabce7c5fe24	Eukaryota_XX	Eukaryota_XXXXXX	0	0	0	0	8	0
07d59f45acad05f318de248df1998c1e	Lobosa	Parvamoeba	0	0	0	0	8	0
4231ff404b76c4d4e0d4ac523158cf9f	NA	NA	0	0	0	0	8	0
ff5f8e42f1bba4c69af590a63c79781e	NA	NA	0	0	0	0	8	0
3c913efa9d45105197037551a07abf10	NA	NA	0	0	0	0	8	0
742b55b24912458cc4fad0dd14c479cd	Stramenopiles_X	NA	0	0	0	0	8	0
ca98a15d18be9a3dc9c0954fa301490d	NA	NA	0	0	0	0	8	0
72f8806b24507d48d1a24be432352456	Eukaryota_XX	Eukaryota_XXXXXX	0	0	0	0	8	0
568ff6bb70edfccd623c393768ab610c	Dinoflagellata	Alexandrium	0	0	0	0	8	0
6320356baff23c61aa71ee1fce927416	Metazoa	Molgula	0	0	0	0	8	0
3ce30f7929695dff1cae4a387b22774e	Ochrophyta	Cylindrotheca	0	0	0	0	8	0
b92dcbc141a5bd9ef3a4dd5f76566537	Choanoflagellida	Salpingoeca_M	0	0	0	0	8	0
a8c690aa4c7b0c1a549894bd3f5e56a6	Eukaryota_XX	Eukaryota_XXXXXX	0	0	0	0	8	0
b7e3db2d429ef1d87a78673248609f5b	Apusomonadidae	Apusomonadidae_Group-2B_XX	0	0	0	0	8	0
7438044a33fa61d74dc295c0223c8684	NA	NA	0	0	0	0	0	8
ac5b148fbb75e3c665c81c244c5e4ebb	Dinoflagellata	Alexandrium	0	0	0	0	0	8
e25998910749c9194657f83274413d43	NA	NA	0	0	0	0	0	8
27d10368bc1d33985675051f5065cf2b	Dinoflagellata	Alexandrium	0	0	0	0	0	8
6c1c84f704b5270eef73b569f2be0c6c	Cryptophyta	NA	0	0	0	0	0	8
56f332251d82ddfd3fdcdcf899a626aa	NA	NA	0	0	0	0	0	8
2a3f3263bb26a024d3b8bf36834a7bf8	Metazoa	Cyclopina	0	0	0	0	0	8
58e04926ead84233ae513425af7be87d	Ciliophora	Pelagostrobilidium	0	0	0	0	0	8
57ff9f42fcdab242836d643aba02344d	Ciliophora	Cinetochilum	0	0	0	0	0	8
d87e1ee73c126fab32ec41057d999706	Ochrophyta	NA	0	0	0	0	0	8
a500173270537d90cc1ff4a5bb09bdbd	Choanoflagellida	Stephanoecidae_New_Choanos_8_X	0	0	0	0	0	8
77c64e3bf673693e11256f4ffc077ee1	Dinoflagellata	Alexandrium	0	0	0	0	0	8
7edd0b23966681b2c1e89615fd6d0010	Haptophyta	Chrysochromulina	0	0	0	0	0	8
5ee9d0db1a819f2b52b1d3423f8c5a02	Cryptophyta	NA	0	0	0	0	0	8
d2d6f91bea08be0f6f5c0422d30a7332	Metazoa	Cyclopina	0	0	0	0	0	8
c5d7cb7b7d0fc5207306d16b5c2684a4	Dinoflagellata	Dino-Group-II-Clade-52_X	0	0	0	0	0	8
b10881504fb873f635c8c34dd79054db	Dinoflagellata	NA	0	0	0	0	0	8
5b5e89787a7950684c518774b28d51ab	NA	NA	7	0	0	0	0	0
5d9869987a8a9c45870555e8a0988abf	NA	NA	7	0	0	0	0	0
e83f6a1266630f02cf7d6887779fb57f	Ciliophora	Favella	7	0	0	0	0	0
754c43bd4eb77c0fb0c3bca5c433615d	Metazoa	NA	7	0	0	0	0	0
eed6c42583e896fd9e48fbd90c8ec8d0	Ochrophyta	NA	7	0	0	0	0	0
796c6b9a92705213aae3042f659d496e	NA	NA	7	0	0	0	0	0
279cec3d38fd5fa13e2c3a653d442c13	Choanoflagellida	Stephanoeca_Group_H	7	0	0	0	0	0
0b685bd3a60a6ea212daf59bad912dc3	Dinoflagellata	Protoperidinium	7	0	0	0	0	0
c4b4452f42c5afc23b829bdc91cd1310	Haptophyta	Chrysochromulina	7	0	0	0	0	0
e3fe627db2007eccc1b6427c2793792e	Hilomonadea	NA	7	0	0	0	0	0
7b79063448eff6e72a6bb19edc01b36d	Eukaryota_XX	Eukaryota_XXXXXX	7	0	0	0	0	0
b6a57150d72766ae7db9a218c829fd21	Ciliophora	Favella	7	0	0	0	0	0
7b109385e86f2dff3981e862c26ca9e3	Apusomonadidae	Apusomonadidae_Group-2B_XX	7	0	0	0	0	0
e6e23e7e5e842fc906723e66a207ecc8	Ochrophyta	NA	7	0	0	0	0	0
f685fdd8954bf4b82d6a1972ba5b9d4c	Dinoflagellata	Protoperidinium	7	0	0	0	0	0
a141905a27544860894bbb4a86c743c0	NA	NA	7	0	0	0	0	0
63eb0718a1902664be8e65655805ff7b	Dinoflagellata	Pentapharsodinium	7	0	0	0	0	0
83f493e91aa78a873d59290362ac09f9	Ochrophyta	NA	7	0	0	0	0	0
03d120c0204c96bcbfd6193bf22bd1e2	Eukaryota_XX	Eukaryota_XXXXXX	7	0	0	0	0	0
e8c13760481fb8542a9e5e61c1fb761f	Eukaryota_XX	Eukaryota_XXXXXX	7	0	0	0	0	0
cf7fae837b708319e5f473397b221a4e	NA	NA	2	0	0	0	5	0
a80a1d53aeaf310a1a1f2939840285f7	Apicomplexa	NA	0	7	0	0	0	0
a22b3e5a6bd8843a42e16331e6dfda59	Dinoflagellata	Dino-Group-II-Clade-7_X	0	7	0	0	0	0
9b3e547a73d44199a2399efcdbbc33e2	Dinoflagellata	Dino-Group-II-Clade-14_X	0	7	0	0	0	0
a5aedb23064bd77a54d9024c5042244e	Ciliophora	Askenasia	0	7	0	0	0	0
8e694643f133b8eb4275225291aadaa1	Chlorophyta	NA	0	7	0	0	0	0
1ba038e0e332e63429b5779548487d49	Fungi	Trechispora	0	7	0	0	0	0
8805f3632fa8c9d4aa154cb836ed40c8	Dinoflagellata	Alexandrium	0	7	0	0	0	0
5661023501ecb1350c30de9cc90b8a48	Dinoflagellata	Dino-Group-I-Clade-6_X	0	7	0	0	0	0
e5bb810ff2d8bc0d89e6e6b6c8647416	Mesomycetozoa	Abeoformidae_Group_MAIP_1_X	0	7	0	0	0	0
71db88b80303452d277a8412d3a9b324	Chlorophyta	Prasinoderma	0	7	0	0	0	0
d8be330f1fa16ac16b4815c4fec47f8d	Dinoflagellata	NA	0	7	0	0	0	0
0cc26c8e668223dbcf62ced6883a3740	NA	NA	0	7	0	0	0	0
0274190f34603fc32f033d7823408831	Eukaryota_XX	Eukaryota_XXXXXX	0	7	0	0	0	0
10e58250ccf172f6ac0cb23e8c216e25	NA	NA	0	7	0	0	0	0
acd573d35a84260772d8f862ed1e7721	Dinoflagellata	Dino-Group-II-Clade-12_X	0	7	0	0	0	0
32cfc10cdbde27126e38c9db56d3255e	Dinoflagellata	Dino-Group-II-Clade-1_X	0	7	0	0	0	0
6fab5c1b574c97468dd28bdba1d5ee61	Stramenopiles_X	Thraustochytriaceae_X	0	7	0	0	0	0
1876e4badc87557bbe366b0bf30f7253	Telonemia	Telonemia-Group-2_X	0	7	0	0	0	0
bde5cff17e3b49509698f5350ecf9cdb	Dinoflagellata	Protoperidinium	0	0	7	0	0	0
aeb46b38857df0ceedfc585205923ec6	Dinoflagellata	Dino-Group-II_XX	0	0	7	0	0	0
ca7e94a7f41bf98cc38b84c421a3af5b	Haptophyta	Chrysochromulina	0	0	7	0	0	0
2055a776089beda09511132f570d5709	Dinoflagellata	Alexandrium	0	0	7	0	0	0
4e5c8b9d1d34648c44b05b1c08777d1a	Fungi	NA	0	0	7	0	0	0
b607eecc6c66795b5c83f248315bec08	Metazoa	Cyclopina	0	0	7	0	0	0
aa5def9e9128961f23a66c5c612909e6	Dinoflagellata	Alexandrium	0	0	7	0	0	0
f3aeff2c07ddb785a9c155a963e81e74	Dinoflagellata	Dino-Group-II-Clade-1_X	0	0	7	0	0	0
72ac69da0bc3e3fcfcf381e6032b7e91	Dinoflagellata	Alexandrium	0	0	7	0	0	0
9338bc42ca3804015f8638f051b3f86c	Metazoa	NA	0	0	7	0	0	0
bac38834da5057f9b17f556a5628111e	Ochrophyta	Cylindrotheca	0	0	0	7	0	0
44a61aa018cfbb9c35a38ad9c95404c5	Metazoa	Cyclopina	0	0	0	7	0	0
d0fdf28ca1cf62c3033d150ed379657f	Eukaryota_XX	Eukaryota_XXXXXX	0	0	0	7	0	0
6ecd6a45c97ede26c537e878be76b4a2	Dinoflagellata	Dino-Group-II-Clade-22_X	0	0	0	7	0	0
c1c7ffb260178f4a03bedf0ade60f844	Metazoa	Cyclopina	0	0	0	7	0	0
0e1cf05bff2c58731c0a7a6ba2fca1ef	Ochrophyta	NA	0	0	0	7	0	0
00e9f8bee95e090f484cd66942680ff0	NA	NA	0	0	0	7	0	0
3d11cdede170d568c87db9b291285371	Metazoa	Cyclopina	0	0	0	7	0	0
dbe80ff045215f84cbadab02cc870914	Ochrophyta	Seminavis	0	0	0	7	0	0
d810d99767f12a8052be6e26d2a8020c	Ciliophora	NA	0	0	0	7	0	0
320457ed9d7aa526da1c5484c0c71fce	Metazoa	Cyclopina	0	0	0	7	0	0
ce15d981384616262effcd932d3829b6	NA	NA	0	0	0	7	0	0
097f4d830e420ea3731872c72d9b5593	Metazoa	Cyclopina	0	0	0	7	0	0
3ab925ab9aefb7bcbc107a73550134bd	Chlorophyta	NA	0	0	0	7	0	0
ccc45a4e4600d595658a967456370b9a	Ochrophyta	NA	0	0	0	7	0	0
0a7b461746fbbbae0bab720b5eaf6fa8	Dinoflagellata	Dino-Group-II-Clade-4_X	0	0	0	7	0	0
5737cadd4a72ee1da5eb05ce654b88e9	Dinoflagellata	Dino-Group-II-Clade-12_X	0	0	0	7	0	0
6bf07bf014f6946a9204a08a89ec58fc	Dinoflagellata	Alexandrium	0	0	0	7	0	0
bab4b9711deded3644412c12a7cbbc86	Ochrophyta	Chaetoceros	0	0	0	7	0	0
abb59136d020e6737c538948cc5f24fb	Stramenopiles_X	Thraustochytriaceae_X	0	0	0	7	0	0
c3231cfa0001063182aa8f9ff2ea40a7	Chlorophyta	Prasinococcales-Clade-B_X	0	0	0	7	0	0
bde11b43096cc9db9e368e85b024ff6c	Cryptophyta	Teleaulax	0	0	0	7	0	0
b040e59620fc1885c90296672b45541c	NA	NA	0	0	0	0	7	0
f927949cf77c092d428d51db700487b6	NA	NA	0	0	0	0	7	0
e8abac14b21e296c3df391d08439ec9c	Ochrophyta	NA	0	0	0	0	7	0
bff741750245d494e49361a8f443fc12	Fungi	NA	0	0	0	0	7	0
530cf0e1767d29920b75eb7277c0c820	NA	NA	0	0	0	0	7	0
3b8cfdd9371dee629bc7b6bd1eb17191	Ochrophyta	NA	0	0	0	0	7	0
2dd1f2053208075672db616ef0207d87	NA	NA	0	0	0	0	7	0
69cbc3014a16f555359b6e4cfbffe85d	Dinoflagellata	Testudodinium	0	0	0	0	7	0
4a4c5d461139751ddd86f3ce9ca9c586	NA	NA	0	0	0	0	7	0
8220122c77e7824be18b9462a34ef022	Metazoa	NA	0	0	0	0	7	0
bf86da5ffc94149e166bdd022d3c751d	Stramenopiles_X	Thraustochytriaceae_X	0	0	0	0	7	0
e5168fb20c970402d13be9a232c8faaa	Ochrophyta	NA	0	0	0	0	7	0
abf9b009e90b1327b617120715823294	NA	NA	0	0	0	0	7	0
89b5ed7b9ddad151ef80da4a5982a6d2	Eukaryota_XX	Eukaryota_XXXXXX	0	0	0	0	7	0
b2a05e4429d754373fec95c952af33a4	Ochrophyta	NA	0	0	0	0	7	0
37b547ee0dd0ee1684ec198a62e1fdc2	Telonemia	Telonemia-Group-1_X	0	0	0	0	7	0
214a37ef710b2ca58fb7f0ba9f8e47bf	Apicomplexa	Gregarines_XX	0	0	0	0	7	0
0bd8440e239f9503fecbeb1d556e5cf4	Ochrophyta	NA	0	0	0	0	7	0
2bf85e2ea975365741eb7440b9a69192	Fungi	NA	0	0	0	0	7	0
c33409a4c5a9e203a888fdcf6ec81c98	Dinoflagellata	Alexandrium	0	0	0	0	7	0
ad5fa52411c6913c82b277c11649c309	Cercozoa	Novel-clade-2_X	0	0	0	0	7	0
99ea80c100b2139727e14504d07155ee	Ochrophyta	Berkeleya	0	0	0	0	7	0
606cbb17ade5b3c09dd301c30a628ea8	NA	NA	0	0	0	0	7	0
2d2ea91948220f2387f593426d326058	Apusomonadidae	Apusomonadidae_Group-1_XXX	0	0	0	0	7	0
b1c3e95e8fe473cf124292c8f94d2bbe	Choanoflagellida	NA	0	0	0	0	7	0
2fec0750d751015a637b5cf06e3a4cbd	Dinoflagellata	Alexandrium	0	0	0	0	7	0
77cad5d1c1b7b93f0d1f5d77115370d0	Dinoflagellata	NA	0	0	0	0	7	0
742b3eed3b710cf4d146bcb17bd1fe14	Apicomplexa	Selenidium	0	0	0	0	7	0
8a320360141617e4b0760f76acb4edda	Ochrophyta	NA	0	0	0	0	7	0
781dadf1d418173941bcd7a65497bd1d	Ochrophyta	NA	0	0	0	0	7	0
9d75690750c1787b9cdb9988f69ded50	Chlorophyta	NA	0	0	0	0	0	7
1ba2360d1339a11b17fa289351fd84e1	Dinoflagellata	Dino-Group-II-Clade-50_X	0	0	0	0	0	7
6bba88551773a5fe89f3b84e53b5c627	Ochrophyta	NA	0	0	0	0	0	7
adeca58a466bc11634c956f431cd9c08	Dinoflagellata	Dino-Group-II-Clade-1_X	0	0	0	0	0	7
f3167efbbf01d29e40c59a860cefbe75	Dinoflagellata	Dino-Group-II-Clade-1_X	0	0	0	0	0	7
4b5050a91d09ddc17ba4c8bde7f95f10	NA	NA	0	0	0	0	0	7
1b3b3755cc1cb58cc861c3a4e526a860	Dinoflagellata	NA	0	0	0	0	0	7
6c157cf97b73ca6b200913bab420540a	NA	NA	0	0	0	0	0	7
9252f7a538c7255cd276a567711d149a	Chlorophyta	Prasinoderma	0	0	0	0	0	7
72ee63fc702c25cf37fc9ad5f100bfa2	Chlorophyta	NA	0	0	0	0	0	7
ea502cda04937a538cea4e69feab81a2	Eukaryota_XX	Eukaryota_XXXXXX	0	0	0	0	0	7
fd3fbc5da5f9a0f9e5fb3558508dff5b	Haptophyta	Haptophyta_Clade_HAP3_XXX	0	0	0	0	0	7
0bb686181e7fbd3f230cc4e285cf42d9	Dinoflagellata	NA	0	0	0	0	0	7
4c60da2e5b6945efc4e2336c9f8f0020	Dinoflagellata	Dino-Group-II_XX	0	0	0	0	0	7
8c4985e9e7291f2db49e9fffd3f5f6ee	Metazoa	NA	6	0	0	0	0	0
78084cb1cfd46d5c5f994cd7f730193b	Streptophyta	NA	6	0	0	0	0	0
c2aff0768d67bf836b37e885f90a866e	Metazoa	NA	6	0	0	0	0	0
0c57987887ab599b8fada9b208fc9893	NA	NA	6	0	0	0	0	0
3f80007e50e6956201a59484c4bfa329	Eukaryota_XX	Eukaryota_XXXXXX	6	0	0	0	0	0
428c1c1f26c7d72cddc34dfb720a9482	Chlorophyta	Prasinococcales-Clade-B_X	6	0	0	0	0	0
3c7a9e45318610d30e1608a0b792b06a	Dinoflagellata	Alexandrium	6	0	0	0	0	0
01236e19685c0e99bb7d762b8ed61d0e	Fungi	NA	6	0	0	0	0	0
d18deb23c3848bf2402ac84e40a9fb61	Ciliophora	Favella	6	0	0	0	0	0
90c8d817e6c614a73008cecbc0bafa19	Dinoflagellata	Alexandrium	6	0	0	0	0	0
5db975a5419b9db6e6544ba75bfa9738	Stramenopiles_X	Thraustochytriaceae_X	6	0	0	0	0	0
a3ec39582209bfea93068357dabade6f	Metazoa	Cephalothrix	6	0	0	0	0	0
77921334f904ea2489e73824c2eb1226	Stramenopiles_X	Ulkenia	6	0	0	0	0	0
f87d2774ccda58e1cf1b78263aac4011	Mesomycetozoa	NA	6	0	0	0	0	0
990b2f065d14778186bc79888c4b08bc	Eukaryota_XX	Eukaryota_XXXXXX	6	0	0	0	0	0
e61cee2ee23c16edd1231c0a5344fe26	Katablepharidophyta	Katablepharidales_XX	0	6	0	0	0	0
f4f1788f4ae7fc3bef11966dd1032204	Dinoflagellata	Alexandrium	0	6	0	0	0	0
6a20c1ceeeeb2c2c988e680ee787a529	Ochrophyta	NA	0	6	0	0	0	0
a5cfae08235a92d1f21492fff51828fd	NA	NA	0	6	0	0	0	0
e0bf08c5662c12d9eff27a11ab07507e	Telonemia	Telonemia-Group-1_X	0	6	0	0	0	0
9baafe0b9aabf1dba1e08784f52cea87	Fungi	Fungi_XXXX	0	6	0	0	0	0
bd47a7af417bebe854a800fe1a16f7c6	Ochrophyta	Chaetoceros	0	6	0	0	0	0
d7ac49366977cf8255736e2a849d86de	Eukaryota_XX	Eukaryota_XXXXXX	0	6	0	0	0	0
b65cd2f1679a97675130a7674b6d9b1d	Ciliophora	PHYLL_4_X	0	6	0	0	0	0
9f34bbb6d25bc228153120252fea4ae1	Dinoflagellata	NA	0	6	0	0	0	0
7254fd18b86b6b9536284f1a6bb62b3a	Dinoflagellata	Heterocapsa	0	6	0	0	0	0
0ca6d037a2e4a9cb7b599337715ee234	Dinoflagellata	Gymnodinium	0	6	0	0	0	0
1ea2bcdc2f211f486341fe8fabf06c74	Dinoflagellata	NA	0	6	0	0	0	0
bccd46d260fe1633d630f87abb2eab30	Dinoflagellata	Dino-Group-II-Clade-12_X	0	6	0	0	0	0
4ca18577bf2581796c0a1c989ef58120	Chlorophyta	Ostreococcus	0	6	0	0	0	0
13f5cb02247756d98bb32f80c6efae8b	Dinoflagellata	Gambierdiscus	0	6	0	0	0	0
10df7af41261e9bd59ef8e1103be52b6	Fungi	NA	0	6	0	0	0	0
7433d644d521405dbcb654499212f601	Dinoflagellata	Alexandrium	0	0	6	0	0	0
4a19dfb7d29cf762b62b1f8c27b6db3f	NA	NA	0	0	6	0	0	0
3ebeb89219fc00b52783d4bc2d327b79	Ochrophyta	NA	0	0	6	0	0	0
6083640809e42d178eca60113c63e96e	Dinoflagellata	NA	0	0	6	0	0	0
287ab4f8ad11d2188a0c57359dd7a79a	Stramenopiles_X	NA	0	0	6	0	0	0
41e2403d99f1dcf772e7f2d25376f79c	Metazoa	NA	0	0	6	0	0	0
6870af3dc0518e9d888c9972a764c6fa	Metazoa	Cyclopina	0	0	6	0	0	0
9e1a3a696fbdd4e776e6965991692367	Fungi	NA	0	0	6	0	0	0
733d9aab0484324ee596a3accc25a4b3	NA	NA	0	0	6	0	0	0
ce5f20251a7b3669cacb711c6172c2a2	Dinoflagellata	Protoceratium	0	0	6	0	0	0
e09a89ffdd76ced437e61851d5102831	Dinoflagellata	Protoperidinium	0	0	6	0	0	0
739bcf582703c5d80161e27c242ede3f	Ochrophyta	Corethron	0	0	6	0	0	0
1782dc236f59f5483291c6681bd991a2	Dinoflagellata	Alexandrium	0	0	6	0	0	0
b0fabfef1cfb583a1641c9e8ef1979a5	Metazoa	Cyclopina	0	0	6	0	0	0
a3549847fee78641d05e0c6a6417e2fd	Cryptophyta	Plagioselmis	0	0	6	0	0	0
74ca33141e995f09c0db05b4fdc3dfe6	Dinoflagellata	Alexandrium	0	0	6	0	0	0
dc90a6c9cf4d912afed1acf692f9028f	Ochrophyta	NA	0	0	0	6	0	0
396dac999e906291854034bfcdbc9c62	Dinoflagellata	Protoperidinium	0	0	0	6	0	0
a86ba41c8b68360eed397c1ef220c5aa	Fungi	NA	0	0	0	6	0	0
2da7f63407f970053c1e3b6706c6aece	Cercozoa	Novel-clade-2_X	0	0	0	6	0	0
9ea098f5bc30eb2bac44d0a70f221ee5	Dinoflagellata	Alexandrium	0	0	0	6	0	0
c826f80af66e792e1b2f6992f08b2bda	Cryptophyta	Goniomonadales_X	0	0	0	6	0	0
ae4be4bee0de5c07cd29ebe9f207582f	NA	NA	0	0	0	6	0	0
eb0881256391a82cb2e6f609996adfff	Dinoflagellata	Alexandrium	0	0	0	6	0	0
1b938a2f87ccdaaba9e5f8374179c7eb	Metazoa	NA	0	0	0	6	0	0
cee1280e7bd2c8468b7d816142923fe1	Chlorophyta	Mamiella	0	0	0	6	0	0
644832da9c8f172b17606d18136630f8	Dinoflagellata	Dino-Group-II-Clade-10-and-11_X	0	0	0	6	0	0
4438ea1331387be0aa53b5eb8a713e7b	Dinoflagellata	Dino-Group-II-Clade-12_X	0	0	0	6	0	0
3756a7f01635ebb4b902b184d77c5e59	Dinoflagellata	Dino-Group-II-Clade-4_X	0	0	0	6	0	0
a6556d5a22224ed98549f0025df91eed	NA	NA	0	0	0	6	0	0
0bd6fbc3fc03182a3ef20cd9b0815a2f	Metazoa	NA	0	0	0	6	0	0
9b524f3ccf399de41f7b7d8d7a3224e0	NA	NA	0	0	0	6	0	0
07cc0096d53855f2ba4f8ab44e480b3c	Dinoflagellata	Archaeperidinium	0	0	0	6	0	0
6874e327401512fdba24b4721df3bbb9	Dinoflagellata	NA	0	0	0	6	0	0
c5a18e12af517f8f895a6a592b7239a4	Metazoa	Phoronis	0	0	0	6	0	0
5c961f36f44c5ab3e9a9ace13c85caa2	Metazoa	NA	0	0	0	6	0	0
8b6f2cb9da7599c24dc60bba42de6f46	Ochrophyta	NA	0	0	0	6	0	0
bde2a25c516dadc5b32bb6f8fa0390d9	Dinoflagellata	Noctiluca	0	0	0	6	0	0
6049a165b28dc4c7eb6898637c9cc3b0	Dinoflagellata	Alexandrium	0	0	0	6	0	0
ed456f5531e0dea1cce49ac3acfbeb24	Dinoflagellata	NA	0	0	0	6	0	0
a789b73ee64d8b2872b4465ce58c1353	Dinoflagellata	NA	0	0	0	0	6	0
af32b491dcb4f66fd7416c568d33900d	Apusomonadidae	Apusomonadidae_Group-1_XXX	0	0	0	0	6	0
23134966295fccaacc5c6f45a9466dc5	Breviatea	Subulatomonas-lineage_X	0	0	0	0	6	0
eaeddd84c125e6f0cb1d3dfde00d7b61	Ochrophyta	Pleurosigma	0	0	0	0	6	0
23681ea633f1a40160159abd441dec04	Apicomplexa	Selenidium	0	0	0	0	6	0
912b44334553a52a311119fe922b9fda	Eukaryota_XX	Eukaryota_XXXXXX	0	0	0	0	6	0
217ca148196cf04309c4014f37b048b5	Fungi	NA	0	0	0	0	6	0
afdf5a2e94bfce689d981402d72311a5	Dinoflagellata	Alexandrium	0	0	0	0	6	0
70a1885612e725d172b2b6fef7c73f5a	NA	NA	0	0	0	0	6	0
861f6412c0b9f4e342fac6add9ba1d09	Dinoflagellata	Alexandrium	0	0	0	0	6	0
e4b2ee440995fb8b77b42fb3782829bd	Eukaryota_XX	Eukaryota_XXXXXX	0	0	0	0	6	0
5138703f4725512caa73ce5090dc12e9	Ochrophyta	NA	0	0	0	0	6	0
437c7e992aec306b93418eb0d696bb97	Stramenopiles_X	Labyrinthula	0	0	0	0	6	0
1162a2ba1f97cf9a75988309f907cdc9	Ochrophyta	Pleurosigma	0	0	0	0	6	0
83bf9d275d96355ee67a8331d28b8764	Dinoflagellata	Dino-Group-II-Clade-4_X	0	0	0	0	6	0
ec848158be6afc52395f13bc3736aed1	NA	NA	0	0	0	0	6	0
3995640eac0a9762394bb03328877491	Stramenopiles_X	Thraustochytrium	0	0	0	0	6	0
80009c9d1dd7a65455ba90fd03278dfd	Fungi	NA	0	0	0	0	6	0
3868b714800f47f3d851dc4f7e96f1f8	NA	NA	0	0	0	0	6	0
2a376972136d5cded0331e5a013aeb22	Eukaryota_XX	Eukaryota_XXXXXX	0	0	0	0	6	0
3672632325dc45df8ee1a31eb05c1e27	Ochrophyta	NA	0	0	0	0	6	0
8b98598d3c89f4fd4b0db0b01bc5a4e8	Dinoflagellata	Alexandrium	0	0	0	0	6	0
baf4e07c31f7da1ffde0a0a171cceea6	NA	NA	0	0	0	0	6	0
1eeeb8d665b828fd4f941257c71039e1	NA	NA	0	0	0	0	6	0
7072622156cb2192bc233c7295dd06dd	Dinoflagellata	Alexandrium	0	0	0	0	6	0
f0e72e88c85b9db609bc6fcad823661f	Eukaryota_XX	Eukaryota_XXXXXX	0	0	0	0	6	0
9b02c6db8930e833aa424cbc22332c2b	Lobosa	Flabellula	0	0	0	0	6	0
86237e7e2bdf9287228be9a69e266fb1	Ochrophyta	Seminavis	0	0	0	0	6	0
56e523b1c13590005dc691af86e519b4	NA	NA	0	0	0	0	6	0
f0adb19c55512dbfbb0c32e307fa8686	Ochrophyta	Seminavis	0	0	0	0	6	0
450b0c461cd53870392d8d13720bbf6a	Ciliophora	Endogenida_2_X	0	0	0	0	6	0
538b5b131fcb4338cee00f0de7fea198	NA	NA	0	0	0	0	0	6
422dfec20291df1c91bbbdc6ef1115e9	Dinoflagellata	Dino-Group-II_XX	0	0	0	0	0	6
e4dfcab3f3e769668fb4d1b0aae08a5e	Fungi	NA	0	0	0	0	0	6
d905250b1e5647cb574efafb39cced08	Ciliophora	Pelagostrobilidium	0	0	0	0	0	6
1b8b2f0eb9d5b2af0ea1baccda2842f1	Dinoflagellata	Dino-Group-I-Clade-5_X	0	0	0	0	0	6
6f1ae8814a834911f3974e73c638f433	Dinoflagellata	NA	0	0	0	0	0	6
6a5fd1b3384f98625b21b864a852f193	Metazoa	NA	0	0	0	0	0	6
7c6676117ac21f4d59eaa7b768c1a6d1	Ciliophora	Askenasia	0	0	0	0	0	6
88c6f5b1e13da23ed503814b62b34170	NA	NA	0	0	0	0	0	6
be736223b7337789ed88b753307a122c	Ciliophora	PHYLL_4_X	0	0	0	0	0	6
2654ab72a343710fb7f50dcdf0a46aec	Ochrophyta	Chrysophyceae_Clade-G_X	0	0	0	0	0	6
d924ef28f2ffc30f50831e26c9f6684d	Chlorophyta	Nephroselmis	0	0	0	0	0	6
735a4c861c0cc20f7a499fa899587eab	Dinoflagellata	Dino-Group-II-Clade-4_X	0	0	0	0	0	6
77e64f3df46b1e4ec8d7f6b78e50b30f	NA	NA	0	0	0	0	0	6
d61b161bd752e0f8d6a4aaa92a701c63	Telonemia	Telonemia-Group-2_X	0	0	0	0	0	6
e43003b2cdb9dbf769c491592caff8af	NA	NA	0	0	0	0	0	6
64f3bbcd58a3464c7d888f55bf1bd263	Dinoflagellata	Dino-Group-III_XX	5	0	0	0	0	0
a635c2d51ff886c01274eac4d0581f61	Chlorophyta	RCC391	5	0	0	0	0	0
5cdb6684b19c814e3073eca930116ec4	Ochrophyta	NA	5	0	0	0	0	0
29c6ef1af96a29b92c40a114b325c2d3	Ochrophyta	NA	5	0	0	0	0	0
08d18e762205cd1cfd44739a699bce77	Stramenopiles_X	Thraustochytriaceae_X	5	0	0	0	0	0
c4fd5805f3c716fe8f9c124290edec8a	Ochrophyta	NA	5	0	0	0	0	0
1a61a4085a738a91827f5e5e0598405f	Metazoa	NA	5	0	0	0	0	0
f5d580d8c01bdbc1141519eb7b8ad880	Metazoa	NA	5	0	0	0	0	0
42336eb8b1a71ea6c49d1e8c24639591	Dinoflagellata	NA	5	0	0	0	0	0
06598495a58f9e7feac1d5ed5a651f4e	Metazoa	NA	5	0	0	0	0	0
07d409f5ab9616b88e27de38fa38e238	Ochrophyta	Delphineis	5	0	0	0	0	0
404b05f6e741981f280410e2f2d5dc21	Dinoflagellata	Tripos	5	0	0	0	0	0
b4380836c4eeb574fe26d94c0bdd198a	Metazoa	NA	5	0	0	0	0	0
2f7faccf2565f49106aba0cc16426cf2	Dinoflagellata	Protoperidinium	5	0	0	0	0	0
06e80273c4b75f0ef00ec2d3b263664b	Ochrophyta	Delphineis	5	0	0	0	0	0
586b4d392245c6013e752cbe9ff905a9	Lobosa	Tubulinea_XXX	5	0	0	0	0	0
099d3d0ca1415183a8dfb5600249a21d	Ochrophyta	NA	5	0	0	0	0	0
883fe87c379dd2b5db3c9a61906fdf9f	NA	NA	5	0	0	0	0	0
80e52a3e979a92abf30af0b422c8bb3a	Eukaryota_XX	Eukaryota_XXXXXX	5	0	0	0	0	0
42b75cf84cfd71721b27c4ea670f25a1	Ochrophyta	Delphineis	5	0	0	0	0	0
7e6aa3dc6b0860dd2caf77c72598df66	Dinoflagellata	NA	5	0	0	0	0	0
ca8954fa1ce45c8d26fd28c11aad461f	Dinoflagellata	Protoperidinium	5	0	0	0	0	0
1c71e2cceca53c21019d1d05703e8f7b	Dinoflagellata	Protoperidinium	5	0	0	0	0	0
236ab6c0a2c94afbf7b0b87039a1ef75	Eukaryota_XX	Eukaryota_XXXXXX	5	0	0	0	0	0
da872024b094c8511470367ce587af84	Dinoflagellata	NA	5	0	0	0	0	0
34173193a7bb80560bf0a09072f627e3	Ochrophyta	Pseudo-nitzschia	5	0	0	0	0	0
79562db081549764be5bcb967bb56695	NA	NA	0	5	0	0	0	0
09fe526f959c42a6dad9f09b49382d66	Lobosa	Tubulinea_XXX	0	5	0	0	0	0
ebb1ad9cf0934a7c9c44581c8b0affa3	NA	NA	0	5	0	0	0	0
ae10c2f6d3885dbd82aff5b22c2e0fc8	NA	NA	0	5	0	0	0	0
f9f1faf101613797e274332dfb47b928	Eukaryota_XX	Eukaryota_XXXXXX	0	5	0	0	0	0
50348526cbaf86ad7820cd3f1033d520	Ochrophyta	Chrysophyceae_Clade-I_X	0	5	0	0	0	0
9f6db4d71d0ff06933fa8d583533edb2	Ciliophora	Pelagostrobilidium	0	5	0	0	0	0
034f4b753f6a360c7a8dc1a152bd30d6	Dinoflagellata	Dino-Group-II-Clade-22_X	0	5	0	0	0	0
f43ed7cfb89b368fcb8c4600615096be	Eukaryota_XX	Eukaryota_XXXXXX	0	5	0	0	0	0
edca1356f220e8a328e644b129ad51bd	Haptophyta	NA	0	5	0	0	0	0
5a573576a3e069b6308e3b439fec20cb	Chlorophyta	Prasinoderma	0	5	0	0	0	0
f91e052667813c6b128fc45f024cbd0b	Ochrophyta	Chrysophyceae_Clade-I_X	0	5	0	0	0	0
1d384034d3ec82dccfe6301b68809e40	Eukaryota_XX	Eukaryota_XXXXXX	0	5	0	0	0	0
283cc68b65503c6540fce3992456ba3c	NA	NA	0	5	0	0	0	0
0ee558d16f1327a77c1548ff63a7509a	Eukaryota_XX	Eukaryota_XXXXXX	0	5	0	0	0	0
6cfa61b5758d05576cbf8d23187518af	NA	NA	0	5	0	0	0	0
e40607913d36954150d0e32ebce285a5	Eukaryota_XX	Eukaryota_XXXXXX	0	5	0	0	0	0
3d1bb8b2aa2c7774ec3fb279534d1559	NA	NA	0	5	0	0	0	0
0b95fa7825822dc8db57d8ca22fd6491	Metamonada	Carpediemonas	0	5	0	0	0	0
95ab6c3dc8f3fc43aea6e9b3da1faf23	Dinoflagellata	Gonyaulax	0	5	0	0	0	0
d76c7b8440e28191dd948b44aa366dcb	Ciliophora	NA	0	5	0	0	0	0
785b3a18cc303e36890e84498be8d4fd	Dinoflagellata	NA	0	5	0	0	0	0
94f8ee5a5301a7634e6738c7af2a5aeb	Dinoflagellata	Dino-Group-I-Clade-1_X	0	5	0	0	0	0
0edef2e986dc83a6acd85f0fcbec193f	Picozoa	Picozoa_XXXX	0	5	0	0	0	0
f1491f710e7b8725c72cf5b3fadd5005	Dinoflagellata	NA	0	5	0	0	0	0
e2fa53e86a6decac112aac2eba99a28b	Mesomycetozoa	Abeoformidae_Group_MAIP_1_X	0	5	0	0	0	0
46138dffc819ba9abbde56810b6cd566	NA	NA	0	0	5	0	0	0
54ed5c07e552a269dd610bb265a3f053	NA	NA	0	0	5	0	0	0
5bdcc2f1f28871c0e11f0562ea8c5a64	Ochrophyta	Delphineis	0	0	5	0	0	0
1e3791e53afcbf0a39f6c08be75d1aca	Apusomonadidae	Apusomonadidae_Group-2B_XX	0	0	5	0	0	0
2e1555d8d6e3ee6fc8d36b7c153fbdb6	NA	NA	0	0	5	0	0	0
0367c90728d61e276465019a05e32a25	Dinoflagellata	Alexandrium	0	0	5	0	0	0
382ff2b85f837596e846da8630f35c20	Ochrophyta	NA	0	0	5	0	0	0
227e485430a75f05ff113c0ee328e356	NA	NA	0	0	5	0	0	0
c540b2109dfb9e1e64e6175692df5be4	Metazoa	Cyclopina	0	0	5	0	0	0
9c868bc5870e653e5bc08c9c28ecfa57	Dinoflagellata	NA	0	0	5	0	0	0
d5e7f448780e18edebc73e7afd6b9dc1	NA	NA	0	0	5	0	0	0
e0fc28af205a172319d803fc84423ab3	NA	NA	0	0	5	0	0	0
3d5302fee107bc07670634b5b1da2981	Ochrophyta	NA	0	0	5	0	0	0
4f7dfd48e1eec808f2c3ecdd4eaec58e	Eukaryota_XX	Eukaryota_XXXXXX	0	0	5	0	0	0
6e222432b03ed77a57160d081bcbd952	Dinoflagellata	Dino-Group-II-Clade-4_X	0	0	5	0	0	0
6de5e78ec2f5ca61da38071c94dd3d7f	NA	NA	0	0	5	0	0	0
e74562d782793493b690bc0b335a3801	NA	NA	0	0	5	0	0	0
6c2e1b8aa982b4b2c510a86021c9956b	Dinoflagellata	NA	0	0	5	0	0	0
e270614f6cd445ecb09ffbc238645184	Ochrophyta	NA	0	0	2	3	0	0
19fcaf12b735bbd99162a82c548bc657	NA	NA	0	0	0	5	0	0
4bda6c5824936477ce33bc3c86ca4b7e	Dinoflagellata	Dino-Group-I-Clade-5_X	0	0	0	5	0	0
2f164269f86bd31ae732a3726abfa09f	Dinoflagellata	Dino-Group-I-Clade-1_X	0	0	0	5	0	0
4351d79dd21a8a2bb86a0fe8a27bb9d5	Dinoflagellata	Alexandrium	0	0	0	5	0	0
80e564212d725c9b0baf432c6afbfe9e	Haptophyta	Chrysochromulina	0	0	0	5	0	0
0b06d6c40fda30a0e1ef8be34b67876c	Dinoflagellata	NA	0	0	0	5	0	0
b33453696521ee40ba7c740f812ea50c	Dinoflagellata	Amphisoleniaceae_X	0	0	0	5	0	0
93bb59e18ea78cfb6013531a40d5ed29	Dinoflagellata	NA	0	0	0	5	0	0
841ac36e58acf22c3c57fe633ca9eb79	Ciliophora	Pelagostrobilidium	0	0	0	5	0	0
5fdcdbcdcc9649ac63d5fdeef781d9ab	Dinoflagellata	NA	0	0	0	5	0	0
6857e26c34af7db6094fe0b76f829887	Dinoflagellata	Alexandrium	0	0	0	5	0	0
14ceb1ac57f89d8ec66974083e46481d	Dinoflagellata	Alexandrium	0	0	0	5	0	0
4fbae2d74605b7a360f1462e1b99c131	Eukaryota_XX	Eukaryota_XXXXXX	0	0	0	5	0	0
357611dba2d9fdf65229b82d589035c0	Dinoflagellata	Dino-Group-II-Clade-38_X	0	0	0	5	0	0
2e7e801c3500d2146871b1a7871335b6	Metazoa	Cyclopina	0	0	0	5	0	0
7489436c63a0db9828a628f995dad462	Dinoflagellata	Dino-Group-II-Clade-10-and-11_X	0	0	0	5	0	0
b96a454038cd205643fd806a24f3b05c	Dinoflagellata	Dino-Group-I-Clade-5_X	0	0	0	5	0	0
ee5a7e68df8932e40e07306235c16c23	Mesomycetozoa	NA	0	0	0	5	0	0
7f5a73191164ecfd4096b82798072f5f	NA	NA	0	0	0	5	0	0
06346f6334d80a223f2ae937c21535b2	Picozoa	Picozoa_XXXX	0	0	0	5	0	0
fca2b4007a8a41d566a4aba695e4682b	Chlorophyta	Pyramimonadales_XXX	0	0	0	5	0	0
137cd91087964b932bcd08d20ff71e17	Dinoflagellata	Protoceratium	0	0	0	5	0	0
7dd8d30c7ab160ef8274bcc593b3be80	Dinoflagellata	Alexandrium	0	0	0	5	0	0
25f349e1fab3c846a13b91eed35c927b	Chlorophyta	Mantoniella	0	0	0	5	0	0
7a1bdcfa5fbcc052afa060d1568d0124	Dinoflagellata	NA	0	0	0	5	0	0
c33df10e57c1a5184cc7623941388107	NA	NA	0	0	0	5	0	0
3bf8991360e91735b00402d0d0e40cd4	Dinoflagellata	NA	0	0	0	5	0	0
3043ec8c61f6073abca6694e34dd5eee	Dinoflagellata	Dino-Group-II-Clade-44_X	0	0	0	5	0	0
7ba39fd3f4a3aa5139f877999181c389	NA	NA	0	0	0	5	0	0
7ab855c8b73d7f8c5c82d0c12407c1ab	NA	NA	0	0	0	5	0	0
0eec8d024bed07d08177c090a9a06e08	Rhodophyta	Chondria	0	0	0	0	5	0
7238a89ff24e8440467eab48631ed117	Stramenopiles_X	Thraustochytriaceae_X	0	0	0	0	5	0
3308741e1585bf15032aa3e61924067c	Amoebozoa_X	UI13E03-lineage_XX	0	0	0	0	5	0
ccdb4722348f4cd709a407159241b09c	Fungi	NA	0	0	0	0	5	0
9ee8558e2c948c587811dc44d0b472b0	Ochrophyta	Chaetoceros	0	0	0	0	5	0
2967efeae9db12279a4c58f1e3805133	Ochrophyta	NA	0	0	0	0	5	0
d705cd023827cf11b5482fc96a1ccd7d	Dinoflagellata	NA	0	0	0	0	5	0
d7f17f01a165be767a5015657c12f330	NA	NA	0	0	0	0	5	0
71fec2f22b4c22a4dfacf2501812f5e0	Eukaryota_XX	Eukaryota_XXXXXX	0	0	0	0	5	0
05b0ec42587ceada882fe71d6cc2c9ea	Eukaryota_XX	Eukaryota_XXXXXX	0	0	0	0	5	0
7f52b57a3fa8c723aff64d92cd6dc5ca	NA	NA	0	0	0	0	5	0
e5baa6b1e601e1df58878a7a9efc303b	Eukaryota_XX	Eukaryota_XXXXXX	0	0	0	0	5	0
d521de6664c0c5660ac6df1be417bdd6	Choanoflagellida	NA	0	0	0	0	5	0
0bb2aaedfc142ac54062969878dc0b08	Ochrophyta	NA	0	0	0	0	5	0
70c3eea0919067a9185d1371b275c579	NA	NA	0	0	0	0	5	0
63154806b91dd55f5ff0c802e595b17e	Fungi	Chytridiomycotina_XX	0	0	0	0	5	0
d8f6f5fed82123acc6426e713c21768d	Fungi	NA	0	0	0	0	5	0
34ae418a179881e9527f80fc2eb57456	Dinoflagellata	NA	0	0	0	0	5	0
9e4ca9dd466a18d94136bbfeed19071c	Metamonada	Hicanonectes	0	0	0	0	5	0
19ef5dcfb8f09354d17e20203f8f1e3d	NA	NA	0	0	0	0	5	0
1c485b95586509b087763aeda6941a9d	Eukaryota_XX	Eukaryota_XXXXXX	0	0	0	0	5	0
b756f4ee3f3b31ff6c6b108248673726	NA	NA	0	0	0	0	5	0
f89cb93eadb2fd58eef40c570fd5240e	Fungi	NA	0	0	0	0	5	0
02c5145da7b4209dc17884761eb9822f	Ciliophora	TIN_11_X	0	0	0	0	5	0
ebfe507e8f468d015fff2f337638d0e6	Dinoflagellata	Alexandrium	0	0	0	0	5	0
00c2c2635a8fd15492762c2131f56e5d	Fungi	Cryptomycotina_XX	0	0	0	0	5	0
0cacf3b4a25b791aeb51e4dfed130102	NA	NA	0	0	0	0	5	0
2ee4942ae0c4991fb9e3e563ebc44b3a	Ochrophyta	NA	0	0	0	0	5	0
49b411aa7347d4dfb92ff7305247c555	NA	NA	0	0	0	0	5	0
fd7e0888665eec1797ede2ca543b1e25	Dinoflagellata	Archaeperidinium	0	0	0	0	5	0
7a84dbceaacc4052b0210f448d6c2c71	NA	NA	0	0	0	0	5	0
c11d967e83fd3c2406b9f27c88dbbc93	Apicomplexa	NA	0	0	0	0	5	0
ba39e7c393dcd1337df88a525c7cab15	Fungi	NA	0	0	0	0	5	0
c86599903f9e5ea075631e64bb23c939	NA	NA	0	0	0	0	5	0
81ffa9596b482d8773ffdb1c3465d17e	Hilomonadea	Planomonas	0	0	0	0	5	0
a983f7da7e9ccaaf1f711e01b416f686	NA	NA	0	0	0	0	5	0
ab3f6b6290d0ff7a6a139d6e08a4684d	Eukaryota_XX	Eukaryota_XXXXXX	0	0	0	0	5	0
1690da72286db1621e1a38139a85c196	Dinoflagellata	NA	0	0	0	0	5	0
ec89b7fa7e518c7fc6342ebc94766111	Dinoflagellata	Alexandrium	0	0	0	0	5	0
afc4e2a42b149d607a81581190cda109	NA	NA	0	0	0	0	5	0
98689937ce497cb09127fbd65dd1a28e	Eukaryota_XX	Eukaryota_XXXXXX	0	0	0	0	5	0
6999c1348b4cb41b635e3ca48a82f88f	Ochrophyta	Striatella	0	0	0	0	5	0
40b90ddfe2f6bf5bb7ba2740929cb2de	Dinoflagellata	Alexandrium	0	0	0	0	5	0
f81b2c4adb072736f15d7233c684c09b	Ochrophyta	Seminavis	0	0	0	0	5	0
d33e4d2f9db6713c4aaf112b78756fac	Ciliophora	Sessilida_X	0	0	0	0	5	0
7fb19dee6f4749f5debfe98f12583389	NA	NA	0	0	0	0	5	0
035833f94f941e25f71bc79b8f85ac6b	Metamonada	Carpediemonas	0	0	0	0	5	0
3af39a257c2dbc7e8625dab36a0bbf7f	Ochrophyta	NA	0	0	0	0	5	0
f23ab82665582e3668cd003925c0519c	Ochrophyta	NA	0	0	0	0	5	0
8ccb895c005919b5d4bc45dbc259e5a3	Dinoflagellata	Alexandrium	0	0	0	0	5	0
56a020d976470897e867c942f2f827f8	NA	NA	0	0	0	0	5	0
2f7e1e1f4078b3118000f1227f290856	Dinoflagellata	Dino-Group-II_XX	0	0	0	0	0	5
4257ad814611b7683f92cdabed4c9862	Eukaryota_XX	Eukaryota_XXXXXX	0	0	0	0	0	5
478119f1cf051281caabe18bdf7efcde	Dinoflagellata	Alexandrium	0	0	0	0	0	5
7836e50da253cd8ca061dbd47c17cc16	Fungi	NA	0	0	0	0	0	5
759f3997df926a65f2d3f1d526358033	NA	NA	0	0	0	0	0	5
35b3fed6840bee85ac4c97ac49fb29ee	NA	NA	0	0	0	0	0	5
1737ca59847988b3711ccc1b2af3617b	Dinoflagellata	NA	0	0	0	0	0	5
67bf6222fc7a3dbf2e8b36a2ebf0939b	NA	NA	0	0	0	0	0	5
2a8fdff97a0b33ad89a022241fbf21e4	Metazoa	Cyclopina	0	0	0	0	0	5
910c3ee01f5872132180f1aae75c37d5	Dinoflagellata	NA	0	0	0	0	0	5
a0362cc36d9c383f3cc48cf2c64e3062	Ciliophora	Tiarina	0	0	0	0	0	5
c213c99a0b88477b1ee0eca4460a36ba	Ochrophyta	Chrysophyceae_Clade-G_X	0	0	0	0	0	5
e3131f1ac26f75753c3da9ee5bc22fcc	Stramenopiles_X	Stramenopiles_XXXXX	0	0	0	0	0	5
b68a899464c16f921ce18a771e5b13dc	Dinoflagellata	Alexandrium	0	0	0	0	0	5
d708ed7cca311401cdccb02ee5eac24c	Chlorophyta	NA	0	0	0	0	0	5
32132274e44f1226c620b6f490c7d6eb	NA	NA	0	0	0	0	0	5
36a4ca8e76e8d751344e10ff5973d9f5	Ochrophyta	NA	0	0	0	0	0	5
20506f6a615cf404c352d2336fbfad33	Ochrophyta	NA	0	0	0	0	0	5
04d6848885573c5748ce425738a99e31	Dinoflagellata	Dino-Group-II-Clade-4_X	0	0	0	0	0	5
99daa5890605de91b39fc551134b0fbe	Eukaryota_XX	Eukaryota_XXXXXX	0	0	0	0	0	5
b860681a09fb75387271368946c45131	Eukaryota_XX	Eukaryota_XXXXXX	0	0	0	0	0	5
ad593ccc10b8bc53d938eba9de61d2f3	Dinoflagellata	Protoperidinium	0	0	0	0	0	5
e62f429a6880ddbf8192216cc518d5b3	Eukaryota_XX	Eukaryota_XXXXXX	4	0	0	0	0	0
663930e61c272939dfcf9c44bef9a83c	NA	NA	4	0	0	0	0	0
ded6d696af692566c8ef58a02ff9bf9d	NA	NA	4	0	0	0	0	0
179e7b247b815e0f9c2e9d37436df994	NA	NA	4	0	0	0	0	0
0df15a1d40ca47fbd729b9e935a468c4	Dinoflagellata	Protoperidinium	4	0	0	0	0	0
3a7a4c35d7eaad7889e34f9fa87d7ee7	Eukaryota_XX	Eukaryota_XXXXXX	4	0	0	0	0	0
812c7657a159935ab404afa04b47d6a1	Eukaryota_XX	Eukaryota_XXXXXX	4	0	0	0	0	0
efa0ce72635f2796c7f82653bad9920b	NA	NA	4	0	0	0	0	0
fe9aaaa2f8cee48292d91e03ba733d8b	Dinoflagellata	Alexandrium	4	0	0	0	0	0
ea28a74dd5a9356e7252d3dd4c50fe06	Eukaryota_XX	Eukaryota_XXXXXX	4	0	0	0	0	0
92d01ab8eb8fa973c05a4be1c3920425	Ochrophyta	Chaetoceros	4	0	0	0	0	0
d68ceefa51d120e813c8c98d78ef67e6	Dinoflagellata	NA	4	0	0	0	0	0
9c72ba8947f38b1b7b55275cdab3aaad	Ochrophyta	Chaetoceros	4	0	0	0	0	0
f96e5bc819c894ade4250e56191188d4	Dinoflagellata	Dino-Group-II-Clade-12_X	4	0	0	0	0	0
a11728b08faa9f1ad0ef1dba0a999540	Eukaryota_XX	Eukaryota_XXXXXX	4	0	0	0	0	0
f3fdf6b4fe2697647285568d21f73c9a	Ochrophyta	Chrysophyceae_Clade-I_X	4	0	0	0	0	0
03dead33d0eeae737aaa1a0e8aaac4b8	Eukaryota_XX	Eukaryota_XXXXXX	4	0	0	0	0	0
c443074e65074753c6f48c93ce929aca	NA	NA	4	0	0	0	0	0
abd3fd53fae6bf7afb5f0bb336c038f1	Dinoflagellata	Protoperidinium	4	0	0	0	0	0
104dca01d8bb31543fc99ee5524ddd1a	Metazoa	NA	4	0	0	0	0	0
00617ddf159fab8e543a8ffe69ed742b	Dinoflagellata	Protoperidinium	4	0	0	0	0	0
50111c4e5423d8ecfce6a5d7287d4cde	Metazoa	NA	4	0	0	0	0	0
f9ee9796ab41290a81d2037b2e0af152	Ochrophyta	NA	4	0	0	0	0	0
dd160bb0c22f2362fb5afc38bd97a5ab	Metazoa	Cephalothrix	4	0	0	0	0	0
b8ffe6e68f2257483f5aaeae3e8a5671	Eukaryota_XX	Eukaryota_XXXXXX	4	0	0	0	0	0
92bd157c63802177b728bb84a561c533	NA	NA	4	0	0	0	0	0
f5de65ff78eb3c51e4384f448ec0c1ab	NA	NA	4	0	0	0	0	0
a57bc25ccf8c30fde82987f91bbd1a6e	Dinoflagellata	Alexandrium	4	0	0	0	0	0
0d43e434db2d2331ef29c4ed95c553b1	Ciliophora	Favella	4	0	0	0	0	0
7b88b1eb439aecce098aec935fad5277	Ochrophyta	Chaetoceros	2	2	0	0	0	0
83e19e10482ccd93f93b79cdf601d749	NA	NA	0	4	0	0	0	0
d21bc2497fb1a0e72d2b3b26a84cdb86	Fungi	NA	0	4	0	0	0	0
2acc0f6e15ff5f76380c66705292be1e	Cryptophyta	Teleaulax	0	4	0	0	0	0
3105a6636ba51c8e988a227f3434529c	Dinoflagellata	Noctiluca	0	4	0	0	0	0
38665a631c165de69c66527393856711	Eukaryota_XX	Eukaryota_XXXXXX	0	4	0	0	0	0
f37e4478c55cce603d389cb6cebd657a	Eukaryota_XX	Eukaryota_XXXXXX	0	4	0	0	0	0
c9aac5fa85e7be49c1cf9db7e00f02fb	Dinoflagellata	Alexandrium	0	4	0	0	0	0
daddbf0b5ee7ba592025edf4b834f03a	NA	NA	0	4	0	0	0	0
6e21754db9365e74d27e560731cba372	Eukaryota_XX	Eukaryota_XXXXXX	0	4	0	0	0	0
bcd6ba5974f47816d8d83b7704a027ff	NA	NA	0	4	0	0	0	0
6c91a08430f89ebe222995965f527c45	Fungi	NA	0	4	0	0	0	0
513d34a369e99957e5ac55f75475a7e9	Dinoflagellata	Dino-Group-II-Clade-1_X	0	4	0	0	0	0
e9667f751bbe046480e50e0f106ffcf2	NA	NA	0	4	0	0	0	0
4906056b1a654deca932edd5cbb72a4a	Eukaryota_XX	Eukaryota_XXXXXX	0	4	0	0	0	0
b512fca70cf9e85a2a7ebe42b4b84e56	NA	NA	0	4	0	0	0	0
a9d90d939f3abb38d846444e890e854a	NA	NA	0	4	0	0	0	0
71c1c3b3d6c63f4bcd94e8b40e33dbe8	NA	NA	0	4	0	0	0	0
47e0989139e817a8e727852722ad33e2	Dinoflagellata	Dino-Group-II-Clade-10-and-11_X	0	4	0	0	0	0
a7976da626b53c9b1cd4ccea16fcf43d	Dinoflagellata	Dino-Group-II-Clade-1_X	0	4	0	0	0	0
f6a69caaaf44c8d4e858a13cf5493cd1	NA	NA	0	4	0	0	0	0
55b0f4ae04fdc7e3a9293a3a7bfec029	Dinoflagellata	Alexandrium	0	4	0	0	0	0
705d39a1b24bd64cb01d27ba3a1ee2f9	Ciliophora	Askenasia	0	4	0	0	0	0
3c4d09bd1220b4ab4434d88ab1637d9b	Eukaryota_XX	Eukaryota_XXXXXX	0	4	0	0	0	0
2c2c1c5689923179b9890cadc736e688	NA	NA	0	4	0	0	0	0
8214d1c4c6008d7c5392c067b6115a50	NA	NA	0	4	0	0	0	0
bc643d22b93fced9c2458cf66fdf7d27	Chlorophyta	Chloroparvula	0	4	0	0	0	0
80cb9f4cf0915a7e382a454a0ee0396a	Stramenopiles_X	MAST-7A_X	0	4	0	0	0	0
a73df56a7760524ab4a131c955c8a28a	Foraminifera	NA	0	4	0	0	0	0
7bb203fea10dada2974815461f2a77dc	Eukaryota_XX	Eukaryota_XXXXXX	0	4	0	0	0	0
bf9447a93140caa306c74c4d5ae45b60	Stramenopiles_X	MAST-1B_X	0	4	0	0	0	0
e80016cb2a6d1d007c2a5f42e49daf10	Dinoflagellata	NA	0	4	0	0	0	0
97872e3d5dfa46df903dc98b47c97ad7	NA	NA	0	4	0	0	0	0
093ba71bbdc172880c7ad91553a09eb2	Dinoflagellata	NA	0	4	0	0	0	0
d0a6e2be66643d4c515eb688320255fe	Dinoflagellata	Dino-Group-II_XX	0	4	0	0	0	0
6da94bba15aa56e53d67c27d6b99469f	Metazoa	Calocalanus	0	4	0	0	0	0
d256ac452655a95cc65ab97d7ea6edb5	Eukaryota_XX	Eukaryota_XXXXXX	0	4	0	0	0	0
3a69b18b7ce4bcf599f8ba919441201a	Cryptophyta	Teleaulax	0	4	0	0	0	0
559866c506737a9d090f9441527bb59e	NA	NA	0	4	0	0	0	0
3649c6f7ef6caf301240516f8bcaaf36	NA	NA	0	4	0	0	0	0
85da92e2ada513b21345c62e614580c6	Eukaryota_XX	Eukaryota_XXXXXX	0	4	0	0	0	0
3218822d17e42c8e3fa6bbae03c0c41d	Ochrophyta	NA	0	4	0	0	0	0
c05563185246e6039cbaba88419f19c9	NA	NA	0	4	0	0	0	0
edc7d181d563efbe864ccb466ccc5230	Eukaryota_XX	Eukaryota_XXXXXX	0	4	0	0	0	0
81442951181b73452fd5c7f327d5dec5	Dinoflagellata	NA	0	4	0	0	0	0
20b9d86d9d2f801b8d71d36460c577e5	NA	NA	0	4	0	0	0	0
8c458f4d27dd9228242fd7c78d2101ea	Dinoflagellata	Dino-Group-II-Clade-1_X	0	4	0	0	0	0
a91132f8d916737a4a2ed1248475b97e	Dinoflagellata	Alexandrium	0	4	0	0	0	0
6546a56be0c5a8276531bc8b93d7c9a8	Dinoflagellata	Heterocapsa	0	4	0	0	0	0
5a04c920ebaed8f23ba2e2082801e5ff	Ochrophyta	NA	0	4	0	0	0	0
04df393a64968dd6e9f3b420b2e31ac0	NA	NA	0	4	0	0	0	0
47af8459380099d0c9a6c580c5d22e24	Dinoflagellata	NA	0	4	0	0	0	0
94072a295fa07d7225be4e95cdf97dd6	Eukaryota_XX	Eukaryota_XXXXXX	0	2	0	0	2	0
df9a8fd5cd2f14199d7e2ba68d10b523	Dinoflagellata	Alexandrium	0	0	4	0	0	0
7e92e08701ce04c8a8bd7b3d8a437191	Ochrophyta	NA	0	0	4	0	0	0
abadec9f8b209221067874be2d0bf58d	Eukaryota_XX	Eukaryota_XXXXXX	0	0	4	0	0	0
c37552c80afe17bcd2c6cc688b0de1db	Eukaryota_XX	Eukaryota_XXXXXX	0	0	4	0	0	0
082dac5fb05dc4fc8f196c33d8bc4463	NA	NA	0	0	4	0	0	0
2980682ee989dc8a9cd7ccde2912a845	Dinoflagellata	NA	0	0	4	0	0	0
6f46df06d3c5c5469d2f7dea19f4dce3	Eukaryota_XX	Eukaryota_XXXXXX	0	0	4	0	0	0
591a47a73fc1cc4a59aea27eb8b2cb5d	Eukaryota_XX	Eukaryota_XXXXXX	0	0	4	0	0	0
e1b91ae6a3522ead43a48bdcc312b43c	NA	NA	0	0	4	0	0	0
f0c2770a66c5c22ec50222b8e8566ed1	Ochrophyta	NA	0	0	4	0	0	0
278ab49b01d1e6720041781ef6d3498f	NA	NA	0	0	4	0	0	0
360c2817052461f4aa708969181e1953	NA	NA	0	0	4	0	0	0
69065ca4d256e344de934221ebfd81e6	Ochrophyta	NA	0	0	4	0	0	0
bbab35030e7bfd130b391255deece450	NA	NA	0	0	4	0	0	0
9618f78ba546ccf19244a605d2c89334	Metazoa	NA	0	0	4	0	0	0
a8d632aa41b7bcc197c1c7e8def597d6	Eukaryota_XX	Eukaryota_XXXXXX	0	0	4	0	0	0
de164dcbcd04ea946485de71951ec154	Dinoflagellata	Alexandrium	0	0	4	0	0	0
61c4859fda5bf832cf519cda9327a869	Eukaryota_XX	Eukaryota_XXXXXX	0	0	4	0	0	0
73d760d9e6050c409acdd22d84e18c8f	Dinoflagellata	Protoperidinium	0	0	4	0	0	0
1be137d1e7608356510fe4ffd34479a5	NA	NA	0	0	4	0	0	0
2c687b8409a537dc08c78d621414f640	NA	NA	0	0	4	0	0	0
536ddf25c9a1b2d05a47f8aa8609ad7e	NA	NA	0	0	4	0	0	0
9919f965f0118967e1af21d467d6e037	Dinoflagellata	NA	0	0	4	0	0	0
8f4b3ffabee4dee3664c21c41ddaf5b7	Ochrophyta	NA	0	0	4	0	0	0
505e9bde76c164cca3e5b61d74cd8394	Chlorophyta	Prasinococcales-Clade-B_X	0	0	4	0	0	0
157354a8641f6e31701175e47488a255	Dinoflagellata	Alexandrium	0	0	4	0	0	0
ddc7ee6c0e9585e19bc3547c40abbeea	NA	NA	0	0	4	0	0	0
8014461b4a1fb2245dd5d9f543638e5a	Eukaryota_XX	Eukaryota_XXXXXX	0	0	4	0	0	0
c673f21ad059022995a9a3cdd65eb28b	Dinoflagellata	Alexandrium	0	0	4	0	0	0
a71e1024babc70cae3e6fdf3dc038039	Eukaryota_XX	Eukaryota_XXXXXX	0	0	4	0	0	0
cb7cb5434d3f54d8c1976222bf45cdfe	Ochrophyta	NA	0	0	4	0	0	0
d833b4d00f3c675e90b36495e998ae0d	Stramenopiles_X	Caecitellus	0	0	4	0	0	0
569b45436910cdb2cc390f6d71974876	Ciliophora	Leegaardiella	0	0	4	0	0	0
4cd9c1a0a1e4af43c0e141dc3f028546	NA	NA	0	0	4	0	0	0
117890740b70533e34b8fa8bbd7d658b	NA	NA	0	0	4	0	0	0
57874de590e7b7a265e13a14cbca5b92	Metazoa	Neochromadora	0	0	4	0	0	0
d300ffd3556f981b73992211cffb2a34	Dinoflagellata	Alexandrium	0	0	4	0	0	0
15e58d4919780196258172852a19996e	Eukaryota_XX	Eukaryota_XXXXXX	0	0	4	0	0	0
da890018101e2c9ac97aa95bd36ff51c	Foraminifera	NA	0	0	4	0	0	0
9f203495f6f14091ce0474c47b08d45d	Dinoflagellata	Alexandrium	0	0	4	0	0	0
25fa332cbc790c54d28ffb448bc13790	Dinoflagellata	Alexandrium	0	0	4	0	0	0
1204e33509a1ee04f30523583f3c0bc9	Eukaryota_XX	Eukaryota_XXXXXX	0	0	4	0	0	0
a32c49a5c327198f2aef24f6c2a6cfdf	Ciliophora	TIN_11_X	0	0	4	0	0	0
c39401aab651646a879b0f7f199c6634	Dinoflagellata	Noctiluca	0	0	0	4	0	0
e4d90c1c9d4a379d20218fac21ba9d88	NA	NA	0	0	0	4	0	0
950aef235ffb7e7060004d421b107d70	Telonemia	Telonemia-Group-1_X	0	0	0	4	0	0
a8dd507653359e827528a9104e7eea3a	Ciliophora	NA	0	0	0	4	0	0
8d8a14eec7ff82a9ca63a4a1e7a75671	Dinoflagellata	Alexandrium	0	0	0	4	0	0
b6dd2fb11e7010b535584faa9cdf311f	Ciliophora	PHYLL_4_X	0	0	0	4	0	0
219a3c068f33be3104c721309a7bce9b	NA	NA	0	0	0	4	0	0
c9ecf444c06a5245e2f2ce50bb699408	Dinoflagellata	NA	0	0	0	4	0	0
958e7cbcd5238fcc76955953072441d6	Dinoflagellata	Dino-Group-II_XX	0	0	0	4	0	0
d4b01902b32e24922c33cab5bfb6ecb5	Metazoa	NA	0	0	0	4	0	0
2bec4a44cc85f38ef9522dc9c6c9bf3a	Cryptophyta	NA	0	0	0	4	0	0
ce622de37da61c67ec7eeafe579b82d8	Metazoa	NA	0	0	0	4	0	0
63c0ff3ed0fccfc32ea2527abc2f9e0a	Fungi	Fungi_XXXX	0	0	0	4	0	0
6532184cf2c640d7ad5de6565c3eb30f	Dinoflagellata	Protoperidinium	0	0	0	4	0	0
a3b0b2fa5a6abf0245008f45f85ace9a	Picozoa	Picozoa_XXXX	0	0	0	4	0	0
b0aa7202f8870ec3498b5206c4cb3c00	Dinoflagellata	Dino-Group-II-Clade-10-and-11_X	0	0	0	4	0	0
6f178370468e7b7883a0c87ac66440d0	Dinoflagellata	Noctiluca	0	0	0	4	0	0
f620284f8475fca69ae6f465f9a2ba5b	Dinoflagellata	NA	0	0	0	4	0	0
1d41580d6764887ec45d6809b7753fb0	Picozoa	Picozoa_XXXX	0	0	0	4	0	0
e682eb11202d0b21cdfa540ff9efe072	Ochrophyta	NA	0	0	0	4	0	0
b98e5a51e544b1064f1dfe815b9e66c2	Dinoflagellata	Dino-Group-II-Clade-10-and-11_X	0	0	0	4	0	0
3c7b87d773bac13c7a561b2643696238	NA	NA	0	0	0	4	0	0
293b41abd003645bb707020a5578012a	Dinoflagellata	Dino-Group-II_XX	0	0	0	4	0	0
1e54b3d8b70b5324ac5a2032dabd9788	Dinoflagellata	Noctiluca	0	0	0	4	0	0
37bf569a9556e8b4d6960c3ddbd649db	NA	NA	0	0	0	4	0	0
5a2292cb1c30929dfc2c9053e84ceceb	Stramenopiles_X	Stramenopiles_XXXXX	0	0	0	4	0	0
9f4a11557196185f36d62ea1f15995e7	Dinoflagellata	NA	0	0	0	4	0	0
4a6de5bd8c3e5b38404f8a030ab21045	Dinoflagellata	NA	0	0	0	4	0	0
130f84ba6588bd4d41e0fcf3bfdb0cc6	Dinoflagellata	NA	0	0	0	4	0	0
609349a64f2319220808b163aad22946	Dinoflagellata	Alexandrium	0	0	0	4	0	0
8d43f9aec4d7e040ac177d8260a24f4b	Ochrophyta	NA	0	0	0	4	0	0
7b2a360b0fd7d04e6bd1d9a6a0a6a218	Chlorophyta	Dolichomastigaceae-B	0	0	0	4	0	0
4f59553ea0ec7819ad395bcdf5118788	Dinoflagellata	Alexandrium	0	0	0	4	0	0
f4f7aba4b5a0b8f437c1ed3c19d1e71d	NA	NA	0	0	0	4	0	0
699fd35252a5d13d3b2a759d295571f5	Ochrophyta	NA	0	0	0	4	0	0
c94ce6d34c382d0850c73ab05f286d2c	Dinoflagellata	Alexandrium	0	0	0	4	0	0
bda26145fbc03d67ff91d1c95e6132d4	Metazoa	NA	0	0	0	4	0	0
de3536f0469e81a783b47171e1a5a984	Katablepharidophyta	Katablepharidales_XX	0	0	0	4	0	0
58d2498485617ff1074b65d21049ab5a	Ochrophyta	Chaetoceros	0	0	0	4	0	0
fa5751aef369d5cd7cc0116fdd1c44cc	Dinoflagellata	Noctiluca	0	0	0	4	0	0
8647f959b58877253bafac6b81424bf8	Metazoa	NA	0	0	0	4	0	0
560265c795e946bf43672c138a85d6c4	Ochrophyta	Chaetoceros	0	0	0	4	0	0
38d611809452a08a5e21c6f200127727	Dinoflagellata	Alexandrium	0	0	0	4	0	0
55dbc5eaff86645bf921ac67e129ad25	NA	NA	0	0	0	4	0	0
38b8c8f4effbded6a0fd83c58d6e93d1	Dinoflagellata	NA	0	0	0	4	0	0
29482865be5732e7e75a698f103ec028	Ochrophyta	NA	0	0	0	4	0	0
b5493ea3cdc357dfc4015ae5051b750e	Metamonada	Hicanonectes	0	0	0	4	0	0
ba86b1c9e13182897e434ee2dd4da572	NA	NA	0	0	0	4	0	0
b86db8015cd028d7294bcc2545152e12	NA	NA	0	0	0	4	0	0
ad118b9fe41279e26fcad81a1af1fecf	Dinoflagellata	NA	0	0	0	4	0	0
63209679e748976b2d34b04983bdf43f	Eukaryota_XX	Eukaryota_XXXXXX	0	0	0	4	0	0
f488e3123c660b6c54da5afd44978867	Dinoflagellata	NA	0	0	0	4	0	0
051bb9d8c1c580800070c42fa52c5ae9	Ciliophora	CONTH_3_XXX	0	0	0	4	0	0
95f7420866644aead6e163d71349d6b4	Dinoflagellata	Zooxanthella	0	0	0	4	0	0
bd7bce647b5eb43ddba72239023e8034	Dinoflagellata	Dino-Group-II-Clade-4_X	0	0	0	4	0	0
9f0243ef32ed61cdd264754854ae26d1	Dinoflagellata	Alexandrium	0	0	0	4	0	0
8d8ae9f2bac2ee8f9a7f512d42fe7ab9	Dinoflagellata	NA	0	0	0	4	0	0
f2b8ea3ecc75be1e2d17f1437128af19	Dinoflagellata	Protoperidinium	0	0	0	4	0	0
27a8b0bf947fcdb944214fd81de30fc0	Dinoflagellata	Alexandrium	0	0	0	4	0	0
01ec223c8a7fab53cd21ac6be3fd6af9	Dinoflagellata	Dino-Group-I-Clade-1_X	0	0	0	4	0	0
6a1cbf8e80128e00a54974405eb58104	Dinoflagellata	Dino-Group-II-Clade-5_X	0	0	0	4	0	0
67c0e0cfba72f83250f4fede02e6c09b	Stramenopiles_X	Thraustochytriaceae_X	0	0	0	4	0	0
9a0c2e37118ed3188a6c180595984a13	NA	NA	0	0	0	4	0	0
8ef28f2772250616c83b90bc6c69daf6	Eukaryota_XX	Eukaryota_XXXXXX	0	0	0	0	4	0
ca3686cb8c21031f087ab164fdf38942	Dinoflagellata	Alexandrium	0	0	0	0	4	0
3bcf4b6156c1bd8c2c4ffbc9a1580570	Eukaryota_XX	Eukaryota_XXXXXX	0	0	0	0	4	0
831f21b89ba084dcb6184306b0e6ee5f	Fungi	NA	0	0	0	0	4	0
e6e8a4afeceac6b623a6494315811e93	NA	NA	0	0	0	0	4	0
467db677d42fe4be6cdc9a34231bdc1b	Metazoa	NA	0	0	0	0	4	0
ecbccbd4e8dcda238594d0f67c0272e1	NA	NA	0	0	0	0	4	0
82bad4a93311b1971de3a9465bf6899c	NA	NA	0	0	0	0	4	0
28e4ad41a1916b8ce974193a9f0b4c57	Stramenopiles_X	Thraustochytriaceae_X	0	0	0	0	4	0
8309323a71563727d3b46b98baa51e3c	NA	NA	0	0	0	0	4	0
8fd739c49d5fc995d869636818b7601c	NA	NA	0	0	0	0	4	0
b09f4dd1f7ec02aa79586f64fc50d217	Eukaryota_XX	Eukaryota_XXXXXX	0	0	0	0	4	0
4ccebfc18647cab7246ac01261f97334	Cryptophyta	Rhodomonas	0	0	0	0	4	0
55424a106e8a332e556ac94c588cdfda	Ciliophora	Cohnilembus	0	0	0	0	4	0
39aec718830cadae57b90cf3da17b8e6	NA	NA	0	0	0	0	4	0
1ff67f63ad866ea0de0e382d35b08fe6	Apicomplexa	Apicomplexa_XXXX	0	0	0	0	4	0
b6a85cb18b0eb79cc266660f7301f0bb	NA	NA	0	0	0	0	4	0
05babc522fa56d21a04159b03f81b7d6	Eukaryota_XX	Eukaryota_XXXXXX	0	0	0	0	4	0
c3a2fe1bd139fbbbe995d75bfc35eaa7	NA	NA	0	0	0	0	4	0
15e65079d9e5c456c34df3a108673e85	NA	NA	0	0	0	0	4	0
eb95833111125b9c4d413659b31e94ba	NA	NA	0	0	0	0	4	0
7197066d2018e40e92d32b7207fcc65a	Eukaryota_XX	Eukaryota_XXXXXX	0	0	0	0	4	0
5bafaf467ca5c28665bc585663daa333	Ciliophora	Aspidisca	0	0	0	0	4	0
68aa85faa30ccdcd9d3b83185be8aee6	NA	NA	0	0	0	0	4	0
a040bc8f0d32732995ca34863453860d	NA	NA	0	0	0	0	4	0
501e14fde8805bb4dff0c89f03140751	NA	NA	0	0	0	0	4	0
88a9bfb995f6258dc36c9343415bd014	Stramenopiles_X	Labyrinthulea_XXX	0	0	0	0	4	0
01cbb784a21e7b2d5ee2d579bce21d50	Ciliophora	CONTH_3_XXX	0	0	0	0	4	0
2f1944d2007cb225193f65acbb506d03	Dinoflagellata	Alexandrium	0	0	0	0	4	0
7f3bdcb774f6dd37e55a68f7921b9d03	NA	NA	0	0	0	0	4	0
c44bda647f78fb84a63f329c3a956038	Rhodophyta	Peyssonnelia	0	0	0	0	4	0
73d0f84067ce1245d154e243f5aa4563	Stramenopiles_X	Thraustochytriaceae_X	0	0	0	0	4	0
a3b54168725b23de1c09ec4916a63b38	NA	NA	0	0	0	0	4	0
a395169e8ee8f55ba88f2af6c36d6c06	NA	NA	0	0	0	0	4	0
1cd37f8aa06531a2a741d6286cba3ded	Eukaryota_XX	Eukaryota_XXXXXX	0	0	0	0	4	0
089840a6ef697498f2dcc46fdf805f44	Eukaryota_XX	Eukaryota_XXXXXX	0	0	0	0	4	0
[truncated: 1,301 more rows]
